# Supplementary material for: Disentangling the Progression of Non-alcoholic Fatty Liver Disease in the Human Gut Microbiota
Source: Front Microbiol. 2021 Oct 13;12:728823. doi: 10.3389/fmicb.2021.728823 (PMC8548776; doi:10.3389/fmicb.2021.728823)
Supplement: Supplementary file 2 [file Data_Sheet_1.xlsx]

## Sheet: Supplementary table 1
Supplementary table 1 Fecal metagenomic studies of NAFLD included in this meta-analysis
Reference	No. of NAFL	No. of NASH	No. of fibrosis	No. of cirrhosis	No. of controls
Hoyles et al.	39	12	1	0	6
Loomba et al.	0	27	14	9	0
Qin et al.	0	0	0	5	114

## Sheet: Supplementary table 2
Supplementary table 2 Results of univariate association testing for species level taxonomic profiles
Species	p.val.NAFL	p.val.NASH	p.val.Fibrosis	p.val.Cirrhosis	p.val.all	p.adj.NAFL	p.adj.NASH	p.adj.Fibrosis	p.adj.Cirrhosis	p.adj.all	fc.NAFL	fc.NASH	fc.Fibrosis	fc.Cirrhosis	fc.all	auc.NAFL	auc.NASH	auc.Fibrosis	auc.Cirrhosis	auc.all
Actinomyces_graevenitzii	0.305814	0.00173739	2.83494e-05	8.07478e-05	0.0345956	0.388948	0.00641123	0.000742755	0.00151114	0.0831563	0.0581031	0.0438572	0.0630768	0.0431539	0.0520477	0.198504	0.719017	0.927222	0.823512	0.572157
Actinomyces_odontolyticus	0.000972124	0.000391448	0.0157937	0.115445	0.000126392	0.00330775	0.00196904	0.0401743	0.236301	0.000894995	-0.152335	-0.162567	-0.140828	-0.0815736	-0.134326	0.116239	0.10641	0.133889	0.283929	0.137072
Actinomyces_sp_HPA0247	0.0259002	0.0282553	0.0482619	0.877442	0.0132866	0.0586247	0.0540356	0.0936639	0.919559	0.0374311	-0.0921898	-0.19716	-0.35676	0.0552636	-0.147712	0.145726	0.159829	0.133611	0.432143	0.186643
Actinomyces_sp_ICM47	6.54031e-07	2.91948e-05	0.0050211	0.0170114	1.19846e-06	1.29031e-05	0.00027318	0.0195814	0.0610547	1.42726e-05	0.352935	0.36035	0.130605	0.0718105	0.228925	0.98141	0.96859	0.958333	0.817857	0.952103
Rothia_dentocariosa	1.04945e-06	9.13754e-05	0.0050211	0.0170114	4.82799e-06	1.29031e-05	0.00068401	0.0195814	0.0610547	5.05974e-05	0.174624	0.130856	0.126846	0.0627121	0.12376	0.975641	0.962821	0.958333	0.817857	0.947897
Rothia_mucilaginosa	0.00014496	0.0167013	0.436158	0.0458649	0.00210436	0.000678204	0.035006	0.554726	0.127836	0.00787632	-0.248686	-0.0414866	0.241381	-0.127539	-0.0440828	0.108868	0.229167	0.396389	0.277381	0.21507
Bifidobacterium_adolescentis	0.693501	0.733209	0.984537	0.511366	0.615071	0.766655	0.787299	0.988309	0.663257	0.735679	-0.0825552	0.0230556	0.039363	-0.0281339	-0.0120676	0.473291	0.466239	0.515	0.454464	0.474104
Bifidobacterium_bifidum	0.80809	0.759973	0.613134	0.534624	0.675611	0.858379	0.806125	0.730187	0.674232	0.77636	0.0688911	0.171929	0.301312	0.26056	0.200673	0.381303	0.366346	0.408333	0.46756	0.390927
Bifidobacterium_dentium	2.82044e-05	0.00154643	0.0244509	0.000148053	2.52965e-07	0.000178914	0.0059583	0.0566916	0.00228176	4.59492e-06	0.368345	0.306112	0.243933	0.795249	0.42841	0.946154	0.932265	0.921667	0.879167	0.928894
Bifidobacterium_longum	0.794383	0.231703	0.507284	0.404097	0.382809	0.849504	0.312448	0.626926	0.565612	0.509116	0.293557	0.139738	0.22307	-0.00574815	0.162654	0.588034	0.49156	0.531111	0.466667	0.529011
Bifidobacterium_pseudocatenulatum	0.334062	0.463963	0.75159	0.88182	0.935657	0.412561	0.562223	0.845135	0.920465	0.978311	0.389725	0.253934	0.141548	0.0538885	0.209774	0.671581	0.680769	0.650556	0.59256	0.661643
Bifidobacterium_sp_12_1_47BFAA	0.00610871	1.65147e-06	0.000880636	0.317408	0.000140774	0.0160245	3.03456e-05	0.00542224	0.483493	0.000970602	-0.381495	-0.452603	-0.443454	-0.154903	-0.358114	0.141667	0.0282051	0.0322222	0.337202	0.110553
Scardovia_wiggsiae	1.0225e-06	0.00694526	2.82246e-05	0.00359347	0.209552	1.29031e-05	0.0185697	0.000742755	0.020922	0.317079	0.00607427	-0.0163544	-0.0258036	7.92586e-05	-0.00900113	0.976282	0.325641	0.065	0.278571	0.520093
Adlercreutzia_unclassified	0.111317	0.839143	0.166972	0.210492	0.111806	0.173601	0.868074	0.258857	0.351267	0.207753	-0.361537	-0.119193	-0.105702	-0.224397	-0.202707	0.292735	0.48141	0.560556	0.412202	0.414681
Atopobium_sp_ICM58	2.36826e-05	0.00659872	0.000951997	5.37879e-05	0.142248	0.000178914	0.0183922	0.00542224	0.00137254	0.24519	0.0171774	0.00328778	0.0561416	-0.000588598	0.0190045	0.969231	0.348932	0.197778	0.168155	0.530179
Collinsella_aerofaciens	0.491891	0.686499	0.440214	0.519375	0.960905	0.57278	0.755726	0.557178	0.667041	0.99117	-0.0138138	0.000481702	0.210657	-0.0291336	0.0420477	0.469872	0.468376	0.605	0.43006	0.483061
Collinsella_intestinalis	0.000335118	0.00725041	0.0388291	0.0614031	0.00016769	0.00133032	0.0186236	0.0794784	0.15619	0.00112653	-0.0052633	-0.115408	-0.309279	-0.229277	-0.164807	0.070406	0.12906	0.1275	0.234524	0.121262
Collinsella_tanakaei	1.16786e-06	0.000239252	0.00653223	0.17393	0.00112993	1.29031e-05	0.0014882	0.0231276	0.325498	0.00501766	0.0992114	0.030614	0.00478901	-0.000930544	0.033421	0.92094	0.902137	0.9	0.73244	0.886488
Collinsella_unclassified	1.07765e-06	0.000269311	0.00511039	0.12503	0.000329855	1.29031e-05	0.00160363	0.0195814	0.250854	0.00196413	0.0413452	0.0231366	0.0578268	0.01111	0.0333546	0.942949	0.924359	0.926667	0.752976	0.909034
Coriobacteriaceae_bacterium_phI	8.89947e-07	3.77e-08	0.000193259	0.0018494	1.44698e-11	1.29031e-05	1.33023e-06	0.00181814	0.0127511	9.47769e-10	0.16062	0.287844	0.271538	0.214365	0.233592	0.957906	0.971795	0.973333	0.828571	0.948209
Eggerthella_lenta	0.0307099	0.0644141	0.05146	0.854373	0.017092	0.0654146	0.106141	0.0984126	0.906978	0.0461661	-0.0933379	-0.138557	-0.310439	-0.0196806	-0.140504	0.144231	0.181303	0.130833	0.387798	0.187734
Eggerthella_sp_1_3_56FAA	0.961121	0.382871	0.768295	0.147084	0.623145	0.961121	0.478346	0.860227	0.283352	0.738751	0.0678185	-0.120003	-0.117823	0.107309	-0.0156746	0.357372	0.271368	0.315833	0.574702	0.348637
Eggerthella_sp_HGA1	0.470981	0.0121818	0.177728	0.792536	0.0559712	0.555842	0.0280093	0.270724	0.868805	0.124275	0.141277	-0.200428	-0.198383	-0.0153013	-0.068209	0.266346	0.129594	0.188611	0.376786	0.220055
Eggerthella_unclassified	0.285604	0.3539	0.925859	0.0116892	0.302604	0.365016	0.452301	0.960912	0.0502061	0.426249	0.237214	0.134893	-0.13349	0.499355	0.184493	0.461966	0.443803	0.325556	0.670238	0.463474
Gordonibacter_unclassified	1.12814e-06	0.0707337	0.0289832	0.00730851	0.605037	1.29031e-05	0.113001	0.0649026	0.0354598	0.730505	0.0953498	-0.112819	-0.00562662	-0.0943053	-0.0293503	0.926068	0.408547	0.322778	0.299702	0.570911
Slackia_piriformis	2.32048e-05	0.0124226	2.00796e-05	0.000598964	0.133522	0.000178914	0.0280579	0.000742755	0.00603571	0.237977	0.121272	-0.0715917	-0.149563	-0.0884111	-0.0470735	0.924786	0.357479	0.0611111	0.227679	0.505724
Bacteroides_caccae	0.127578	0.989281	0.299021	0.440989	0.494425	0.19321	0.996891	0.423479	0.589485	0.623582	-0.206535	-0.076316	0.0240555	-0.366201	-0.156249	0.323291	0.457051	0.582778	0.404762	0.419081
Bacteroides_cellulosilyticus	0.352177	0.993484	0.651127	0.829119	0.767563	0.43117	0.997291	0.768447	0.901365	0.84853	-0.117318	-0.354113	-0.309379	-0.172587	-0.238349	0.487179	0.404274	0.451111	0.474107	0.450195
Bacteroides_clarus	0.622541	0.756326	0.962804	0.562183	0.979387	0.694067	0.805518	0.973956	0.694773	0.998732	0.0467204	0.207668	0.266135	0.116008	0.159133	0.687179	0.657906	0.646667	0.553571	0.653349
Bacteroides_coprocola	0.222633	0.507259	0.972199	0.81841	0.765639	0.299128	0.601366	0.979677	0.893431	0.84853	0.0285617	0.225977	0.21395	0.193703	0.165548	0.583013	0.534295	0.488611	0.488095	0.539603
Bacteroides_coprophilus	0.0939144	0.00886005	0.000947267	0.00132917	0.17168	0.154752	0.0218994	0.00542224	0.00998076	0.27608	0.0689512	0.381086	0.423849	0.362678	0.309141	0.184829	0.66656	0.786944	0.766667	0.52095
Bacteroides_dorei	0.0379866	0.15403	0.184231	0.0720832	0.0139099	0.0769572	0.216967	0.277405	0.171689	0.0387701	-0.366148	-0.255153	-0.331343	-0.287235	-0.30997	0.29765	0.341239	0.327778	0.329762	0.321963
Bacteroides_eggerthii	0.175851	0.424321	0.912404	0.625559	0.141692	0.243773	0.51708	0.960912	0.741612	0.24519	-0.358888	-0.292896	-0.204784	-0.329691	-0.296565	0.31453	0.393803	0.469444	0.441667	0.381776
Bacteroides_faecis	0.0513537	0.00078004	0.0141058	0.59853	0.00733961	0.0947512	0.00352363	0.0377116	0.727967	0.022933	-0.455723	-0.692685	-0.672209	-0.00169928	-0.455579	0.243056	0.113996	0.138611	0.43006	0.205841
Bacteroides_finegoldii	0.129308	0.118162	0.86232	0.573088	0.208788	0.194166	0.171041	0.948394	0.704925	0.317079	-0.405428	-0.302753	-0.0302022	-0.175072	-0.228364	0.272009	0.263568	0.432222	0.386012	0.306308
Bacteroides_intestinalis	0.615622	0.36508	0.396642	0.561575	0.633291	0.690306	0.464326	0.517016	0.694773	0.747398	0.434404	0.470938	0.454551	0.163063	0.380739	0.457158	0.519124	0.519722	0.439881	0.486254
Bacteroides_massiliensis	0.152767	0.0154879	0.00848233	0.000466113	0.00131212	0.217527	0.0335357	0.0264658	0.0050884	0.00545675	-0.458371	-0.611825	-0.858064	-0.995926	-0.731047	0.301068	0.245726	0.192778	0.160714	0.247352
Bacteroides_nordii	0.026342	0.327152	0.356418	0.23263	0.648008	0.0589881	0.426437	0.48596	0.380931	0.757938	0.239326	0.011928	-0.0548159	-0.173782	0.00566383	0.665171	0.648077	0.656111	0.499702	0.63602
Bacteroides_ovatus	0.125574	0.0678424	0.620587	0.160635	0.0891192	0.19312	0.109839	0.735719	0.30278	0.181002	0.0870273	0.11856	-0.0270461	0.0904399	0.0672452	0.633333	0.66688	0.535	0.647619	0.633645
Bacteroides_plebeius	0.932752	0.465658	0.865138	0.125427	0.451837	0.947213	0.562223	0.948394	0.250854	0.583159	0.000899982	0.0736754	0.241247	0.115729	0.107888	0.518803	0.475427	0.506667	0.375893	0.482593
Bacteroides_salyersiae	0.0744734	0.829903	0.371614	0.136046	0.0644391	0.126702	0.866273	0.496749	0.266	0.141874	-0.262141	-0.334768	-0.342859	-0.391436	-0.332801	0.228953	0.435577	0.494167	0.37381	0.360397
Bacteroides_sp_1_1_14	0.496954	0.0341972	0.247122	0.333671	0.123556	0.573577	0.0613128	0.357713	0.496715	0.224304	0.0934955	0.368221	0.368505	0.342309	0.293133	0.592628	0.666667	0.621389	0.605952	0.625389
Bacteroides_sp_1_1_30	0.0101154	0.0185324	0.0546098	0.528348	0.210579	0.0257305	0.0382322	0.102934	0.674191	0.317079	0.127676	0.0934649	0.0983239	-0.182677	0.0341969	0.590171	0.537179	0.546667	0.392262	0.538863
Bacteroides_sp_1_1_6	0.00196453	0.0948785	0.432296	0.997377	0.0780396	0.00598496	0.143689	0.552495	0.997377	0.163571	0.76112	0.459694	0.392016	0.346325	0.489789	0.730983	0.555128	0.496111	0.477976	0.600857
Bacteroides_sp_2_1_16	1.33335e-06	0.000244246	0.00955617	0.323766	0.00971295	1.39735e-05	0.0014882	0.0287658	0.48751	0.0289181	0.102183	0.0357648	0.00398876	-0.0106582	0.0328196	0.864103	0.846368	0.835	0.684524	0.830062
Bacteroides_sp_2_1_22	0.000468121	0.0157125	0.0319633	0.0147317	0.00118079	0.00168011	0.0337431	0.070373	0.0560828	0.00507157	-0.627638	-0.155236	-0.118093	-0.211652	-0.278155	0.158333	0.236966	0.225	0.229762	0.205685
Bacteroides_sp_2_2_4	0.00125163	0.0258147	0.0781213	0.221296	0.0382184	0.00409908	0.0504735	0.143131	0.364651	0.0894038	0.0541457	-0.0224498	-0.0450575	-0.0291803	-0.0106355	0.723184	0.70203	0.704167	0.642857	0.702298
Bacteroides_sp_3_1_19	0.872982	0.48899	0.929091	0.0410254	0.255499	0.91124	0.587685	0.960912	0.120771	0.371893	-0.116211	-0.0212308	0.0673684	-0.0996616	-0.0424337	0.49188	0.441453	0.488333	0.333929	0.452336
Bacteroides_sp_3_1_23	0.2549	0.383407	0.08313	0.0684863	0.982136	0.335597	0.478346	0.15125	0.166143	0.998732	-0.0886507	-0.16193	-0.135754	-0.172809	-0.139786	0.279808	0.489423	0.568611	0.609524	0.439836
Bacteroides_sp_3_1_33FAA	0.0613065	0.261303	0.0876019	0.234169	0.944551	0.108529	0.345765	0.155079	0.381071	0.982033	-0.128182	0.0335262	0.10968	0.0166927	0.00792917	0.221581	0.545299	0.629444	0.591667	0.445171
Bacteroides_sp_3_1_40A	0.0135537	0.512703	0.935239	0.446507	0.163016	0.0330344	0.605082	0.960912	0.593832	0.268617	-0.377673	-0.0761616	0.0369108	-0.134674	-0.137899	0.312073	0.490385	0.550556	0.455952	0.429322
Bacteroides_sp_3_2_5	1.07615e-06	0.00708767	0.00169711	6.80786e-05	0.20763	1.29031e-05	0.0185697	0.00794005	0.00137254	0.317079	0.0511008	-0.0226514	0.0295098	-0.0368229	0.00528407	0.951282	0.317949	0.196667	0.165179	0.511799
Bacteroides_sp_4_1_36	0.0357216	0.347878	0.121493	0.985586	0.285407	0.0748725	0.446784	0.197569	0.989362	0.404198	-0.363133	-0.0812835	-0.0517451	-0.173777	-0.167485	0.164316	0.431838	0.5	0.452679	0.346612
Bacteroides_sp_4_3_47FAA	0.000193388	0.566898	0.745957	0.846844	0.0838444	0.000817222	0.643605	0.842601	0.906978	0.173559	-0.0515063	0.00269697	-0.187998	-0.0206292	-0.0643591	0.0495726	0.255342	0.259444	0.384821	0.197858
Bacteroides_sp_9_1_42FAA	0.0668856	0.00113384	0.00108169	0.00717492	0.00115186	0.114536	0.00457026	0.00566804	0.0354598	0.00502978	-0.369999	-0.306978	-0.316408	-0.209232	-0.300654	0.308974	0.161111	0.0811111	0.21994	0.211488
Bacteroides_sp_D20	0.143368	0.721599	0.321729	0.853695	0.366017	0.208792	0.781235	0.450764	0.906978	0.492292	-0.0501586	0.139967	-0.0159238	0.0777553	0.0379099	0.389744	0.52906	0.466944	0.515774	0.467835
Bacteroides_sp_D22	0.000138743	0.0048582	0.0270935	0.128211	0.00833824	0.000660921	0.0143017	0.0611939	0.252567	0.0254025	0.0231682	0.0126087	0.00799137	-0.00205886	0.0104274	0.864957	0.852991	0.853056	0.727976	0.841005
Bacteroides_stercoris	0.319469	0.865587	0.449462	0.12526	0.696395	0.400483	0.889348	0.56615	0.250854	0.796749	-0.0394625	-0.269645	0.0966102	-0.462605	-0.168776	0.546474	0.425855	0.512222	0.331548	0.469587
Bacteroides_thetaiotaomicron	0.000518847	0.000901594	0.0253436	0.971508	0.00100029	0.001837	0.00393696	0.0582457	0.98657	0.00459784	0.504928	0.568406	0.5093	-0.0173821	0.391313	0.860363	0.845513	0.802222	0.472619	0.796067
Bacteroides_uniformis	0.135599	0.03883	0.0422155	0.984753	0.454669	0.199589	0.0673739	0.0825408	0.989362	0.583937	-0.00595023	0.0129237	0.0418118	-0.0831544	-0.00859227	0.501068	0.582051	0.590556	0.463095	0.538162
Bacteroides_vulgatus	0.44989	0.103784	0.136658	0.834969	0.42623	0.533354	0.154289	0.214398	0.902384	0.561167	0.00645365	0.0335692	0.0370306	-0.113452	-0.00909956	0.473932	0.569017	0.57	0.489286	0.524065
Bacteroides_xylanisolvens	0.582838	0.561436	0.490589	0.00855802	0.670858	0.661055	0.642341	0.609167	0.0399558	0.774294	-0.0293595	0.0190829	0.0368615	-0.423844	-0.0993149	0.582265	0.586325	0.613333	0.247619	0.544315
Bacteroidales_noname_unclassified	0.512098	0.552604	0.328399	0.49689	0.450926	0.583346	0.637807	0.45524	0.650926	0.583159	-0.183088	-0.00873299	-0.0283787	-0.177465	-0.0994161	0.378526	0.48953	0.522778	0.432143	0.446223
Barnesiella_unclassified	0.273983	0.378364	0.377583	0.768908	0.805809	0.351881	0.476594	0.498064	0.855667	0.872405	0.0287942	0.0729698	-0.0204237	-0.0801833	0.000289238	0.402778	0.566026	0.579444	0.539881	0.504984
Coprobacter_unclassified	0.126861	0.0166571	0.00127551	0.2552	0.842997	0.19321	0.035006	0.00637477	0.402786	0.90891	-0.392441	0.00723332	0.00501275	-0.0497723	-0.107492	0.276496	0.646368	0.73	0.598512	0.517017
Odoribacter_splanchnicus	0.419393	0.07346	0.293601	0.240361	0.789722	0.506364	0.115943	0.418062	0.388216	0.863586	-0.10965	-0.00672461	-0.147637	-0.37506	-0.159768	0.246795	0.489957	0.425	0.293452	0.366511
Parabacteroides_distasonis	0.809235	0.198391	0.208378	0.539567	0.898414	0.858379	0.270721	0.306714	0.674232	0.959587	-0.0800192	0.0126206	0.0296365	-0.131855	-0.0424042	0.405769	0.58312	0.615556	0.403571	0.499533
Parabacteroides_goldsteinii	0.924992	0.560455	0.894573	0.304063	0.237426	0.942988	0.642341	0.958295	0.468615	0.351444	-0.312519	-0.446966	-0.396284	-0.381222	-0.384248	0.519124	0.498504	0.5325	0.45	0.504439
Parabacteroides_johnsonii	0.0373602	0.247189	0.0406228	0.667701	0.551961	0.0769572	0.330427	0.0808633	0.780972	0.675765	-0.276387	-0.06289	-0.138245	-0.181316	-0.164709	0.197436	0.560684	0.654444	0.539881	0.438707
Parabacteroides_merdae	0.0459057	0.707039	0.122161	0.739794	0.380626	0.0865273	0.768648	0.197569	0.839073	0.508796	-0.30326	-0.221612	0.037294	-0.27737	-0.191237	0.252564	0.381197	0.580556	0.419345	0.367251
Parabacteroides_sp_20_3	0.167427	0.115685	0.0779196	0.0174745	0.0182154	0.234883	0.168387	0.143131	0.061869	0.0482063	-0.23048	-0.295164	-0.403004	-0.403013	-0.332915	0.379594	0.341239	0.304444	0.277679	0.341745
Parabacteroides_sp_ASF519	2.42202e-05	2.20718e-05	0.0368144	0.0299773	1.88915e-05	0.000178914	0.000227528	0.0765506	0.0924007	0.000154089	-0.151926	-0.12916	-0.120805	-0.0809642	-0.120714	0.0455128	0.0352564	0.103611	0.206845	0.071028
Parabacteroides_sp_D13	0.0209289	0.567453	0.0758681	0.04408	0.95882	0.0489586	0.643605	0.141982	0.124182	0.99117	-0.311516	-0.0286412	0.0242425	0.202541	-0.0283433	0.224359	0.525427	0.636111	0.672024	0.450389
Parabacteroides_sp_D25	0.0531259	0.00345681	2.04239e-06	0.000299806	0.0841296	0.0973357	0.0110449	0.000267554	0.00410774	0.173559	-0.0211072	0.000307122	0.0311459	0.0373609	0.0119267	0.122222	0.648077	0.928333	0.772321	0.511955
Parabacteroides_unclassified	0.000797335	0.000427436	0.00703137	0.0347521	0.000497043	0.00276441	0.00203615	0.0245629	0.104656	0.00283098	0.45999	0.342873	0.522066	0.607959	0.483222	0.765705	0.740705	0.746111	0.710714	0.746651
Tannerella_sp_6_1_58FAA_CT1	0.0361886	0.0245052	0.00103004	0.144201	0.904351	0.0752492	0.0486392	0.00562231	0.279857	0.959587	-0.381007	-0.00387666	0.020178	-0.0260571	-0.0976908	0.209722	0.64765	0.762778	0.627381	0.501519
Paraprevotella_clara	0.0452862	0.00686281	0.00246476	0.060254	0.00663037	0.0859781	0.0185697	0.0111339	0.155626	0.0211848	-0.28956	-0.308179	-0.385886	-0.23075	-0.303594	0.244658	0.177137	0.104444	0.268452	0.203505
Paraprevotella_unclassified	0.027184	0.0229319	0.0115948	0.0187694	0.0127754	0.0603577	0.0462165	0.0333828	0.0643936	0.0363822	-0.309256	-0.239226	-0.347271	-0.344688	-0.31011	0.311432	0.288996	0.230556	0.265476	0.285903
Paraprevotella_xylaniphila	0.0381848	0.0148512	6.59346e-05	0.00295035	0.260678	0.0769572	0.0326977	0.00132884	0.018651	0.377335	-0.180161	0.023402	0.0807305	0.0553379	-0.00517272	0.166987	0.704915	0.936667	0.774107	0.550389
Prevotella_copri	0.0975992	0.979667	0.558488	0.769248	0.703705	0.158826	0.991014	0.680576	0.855667	0.801612	-0.185292	0.39604	0.577852	0.286417	0.268754	0.452564	0.595299	0.660556	0.545238	0.545872
Prevotella_stercorea	0.145874	0.754754	0.898164	0.676705	0.791071	0.211155	0.805518	0.958295	0.782394	0.863586	0.166355	0.364741	0.438525	0.348496	0.329529	0.662821	0.681944	0.700833	0.638095	0.671885
Alistipes_finegoldii	0.0587782	0.0354478	0.316581	0.860341	0.170217	0.105479	0.0626023	0.445937	0.907305	0.27608	-0.0224742	0.110326	-0.0346322	-0.0423812	0.0027096	0.593056	0.622009	0.545833	0.510119	0.586137
Alistipes_indistinctus	0.250403	0.539189	0.233855	0.352039	0.988558	0.331341	0.625078	0.340389	0.509581	0.998732	-0.142305	-0.0208763	-0.0466011	0.0426411	-0.0417852	0.348718	0.514316	0.565556	0.575893	0.469198
Alistipes_onderdonkii	0.432958	0.219545	0.561452	0.942956	0.784077	0.517967	0.298035	0.681002	0.968842	0.863143	-0.349627	-0.0169691	-0.197947	-0.208003	-0.193136	0.317094	0.511752	0.46	0.451786	0.425701
Alistipes_putredinis	0.504888	0.705876	0.564036	0.292539	0.308575	0.578576	0.768648	0.681002	0.456221	0.432335	-0.117	-0.239137	-0.310268	-0.54501	-0.302854	0.353632	0.378205	0.352222	0.341667	0.360826
Alistipes_senegalensis	0.00129806	2.63396e-05	0.00325355	0.00292598	1.94082e-05	0.00419865	0.000255592	0.0139743	0.018651	0.000154089	-0.484713	-0.323025	-0.224572	-0.233752	-0.316516	0.173504	0.0893162	0.117778	0.166667	0.134112
Alistipes_shahii	0.00717335	0.405433	0.10501	0.710937	0.119897	0.0186081	0.498701	0.178653	0.816126	0.219671	-0.383752	-0.188413	-0.24186	-0.0954538	-0.22737	0.252137	0.402564	0.333889	0.443452	0.343458
Alistipes_sp_AP11	0.26008	0.030985	0.0407403	0.862286	0.714408	0.340704	0.0579862	0.0808633	0.907305	0.810281	-0.263311	0.084694	0.0131484	-0.108797	-0.0685662	0.340491	0.62735	0.636111	0.495833	0.506815
Alistipes_sp_HGB5	0.390466	0.0679157	0.0848136	0.966885	0.991127	0.475824	0.109839	0.151259	0.985696	0.998732	-0.279471	0.0924279	-0.0741414	-0.161194	-0.105595	0.33312	0.579915	0.562222	0.477976	0.474143
Alistipes_sp_JC136	0.000310686	1.85316e-06	0.00099435	0.0693754	3.41206e-06	0.00127187	3.03456e-05	0.00554297	0.166756	3.72483e-05	-0.232642	-0.226708	-0.224511	-0.128801	-0.203165	0.0899573	0.0282051	0.0322222	0.256548	0.0811526
Granulicatella_adiacens	2.54637e-05	0.0118168	0.000166154	0.000598422	0.155977	0.000178914	0.0276429	0.00181814	0.00603571	0.26173	0.0253728	-0.0848617	-0.142223	-0.0860675	-0.0719449	0.967521	0.374359	0.131111	0.238988	0.538746
Granulicatella_unclassified	2.78219e-05	0.0546802	0.10109	0.0131773	0.560368	0.000178914	0.0918346	0.174067	0.0539445	0.682867	0.115779	0.0961566	0.414791	0.0758652	0.175648	0.959829	0.448504	0.461667	0.345833	0.623287
Enterococcus_faecalis	9.60369e-07	0.000199869	0.00803563	0.00884517	7.78304e-07	1.29031e-05	0.00134271	0.0260191	0.0399558	1.01958e-05	0.142208	0.0458172	0.0354141	0.11019	0.0834073	0.963675	0.942735	0.935	0.809524	0.931854
Enterococcus_faecium	0.00347746	0.000992062	0.000939778	0.0673011	0.000286031	0.0099032	0.00412572	0.00542224	0.164793	0.00174279	-0.31856	-0.209464	-0.168745	-0.0973571	-0.198531	0.136752	0.0987179	0.0322222	0.259226	0.12426
Lactobacillus_casei_paracasei	0.000368392	0.0323119	0.0355967	0.409209	0.0061323	0.00137884	0.0596178	0.0746107	0.567264	0.0198353	-0.104473	-0.0526995	-0.0450543	0.0251926	-0.0442586	0.0706197	0.133013	0.104167	0.313095	0.12979
Lactobacillus_crispatus	0.000159011	5.0236e-08	0.000198584	0.194847	1.00601e-07	0.000710487	1.33023e-06	0.00181814	0.342554	2.63575e-06	-0.0411167	-0.068144	-0.0783004	-0.0457742	-0.0583338	0.0497863	0.00769231	0.00166667	0.256845	0.0547897
Lactobacillus_fermentum	2.19106e-05	0.00200924	0.0163757	0.0367139	0.000960381	0.000178914	0.00721124	0.0412543	0.109307	0.00449321	0.156936	0.0997834	0.143987	0.254748	0.163864	0.953632	0.936111	0.936111	0.807143	0.925623
Lactobacillus_gasseri	0.616533	0.000330063	0.367268	0.429055	0.09539	0.690306	0.00187993	0.493458	0.585481	0.187911	0.170328	-0.0699172	0.106491	0.204244	0.102786	0.246368	0.0574786	0.199444	0.427976	0.194704
Lactobacillus_johnsonii	2.93637e-05	0.00335869	2.0166e-05	5.42926e-05	0.0740846	0.000178914	0.0108639	0.000742755	0.00137254	0.157806	0.0448935	-0.00121781	-0.0208745	-0.0141494	0.00216294	0.951282	0.317949	0.0633333	0.165179	0.493107
Lactobacillus_oris	0.0446364	0.0045885	0.00793077	0.43974	0.0201816	0.085363	0.0139789	0.0260191	0.589485	0.0518389	-0.0461386	-0.0368605	-0.0288446	-0.0169825	-0.0322066	0.124786	0.067094	0.0483333	0.285417	0.114058
Lactobacillus_rhamnosus	0.000350808	0.000398318	0.0338674	0.405859	0.000806328	0.00135164	0.00196904	0.0733328	0.565612	0.00398319	-0.138299	-0.0888523	-0.0709316	-0.000546859	-0.0746575	0.0706197	0.0596154	0.103611	0.31369	0.103037
Lactobacillus_salivarius	5.6842e-05	1.64012e-06	0.000581586	9.17467e-07	1.67866e-13	0.000292012	3.03456e-05	0.00411826	8.01254e-05	2.19904e-11	0.531282	0.800138	0.899802	1.09997	0.832798	0.880769	0.916667	0.931111	0.907143	0.904361
Lactobacillus_vaginalis	0.0138965	5.0236e-08	0.0144866	0.198339	2.6273e-05	0.0334026	1.33023e-06	0.0383383	0.343104	0.000196673	-0.0391843	-0.0711091	-0.08156	-0.0485661	-0.0601049	0.0997863	0.00769231	0.0683333	0.25744	0.0824377
Leuconostoc_lactis	2.93637e-05	0.00656524	0.000161327	5.42926e-05	0.106366	0.000178914	0.0183922	0.00181814	0.00137254	0.201933	0.0824054	-0.018761	-0.0668519	-0.0489361	-0.0130359	0.951282	0.34359	0.128333	0.165179	0.511565
Weissella_cibaria	3.03975e-07	7.43156e-05	0.0519548	8.33052e-08	6.31337e-11	1.29031e-05	0.000590021	0.0986388	1.0913e-05	3.30821e-09	-0.180693	-0.215391	-0.158374	-0.154267	-0.177181	0.0208333	0.0568376	0.134167	0.014881	0.0490654
Streptococcus_anginosus	0.00021521	6.13528e-05	0.00364652	2.57031e-08	4.75175e-14	0.000894999	0.000502326	0.014928	6.73422e-06	1.24496e-11	0.361773	0.365114	0.475398	0.768037	0.492581	0.942521	0.94765	0.952778	0.958929	0.947975
Streptococcus_australis	0.0116911	0.00825125	0.10165	0.0502681	0.00547416	0.029172	0.0207868	0.174067	0.13576	0.0181548	-0.0718338	-0.206746	-0.0936672	-0.241598	-0.153461	0.200321	0.195833	0.256944	0.2625	0.214759
Streptococcus_gordonii	4.71631e-05	0.0332727	0.0385094	0.0487898	0.730767	0.000251859	0.0609612	0.0794446	0.133786	0.825263	0.247919	0.182922	0.390078	0.276793	0.274428	0.967949	0.425321	0.395833	0.384821	0.613668
Streptococcus_infantarius	4.19144e-07	0.00032028	0.0267899	0.0277726	7.24656e-06	1.29031e-05	0.00186474	0.0610343	0.0876676	6.78071e-05	-0.165674	-0.0464769	-0.0116977	-0.00793722	-0.0579465	0.0208333	0.0599359	0.101389	0.205357	0.0705218
Streptococcus_infantis	0.00517888	0.0147553	0.930497	0.0798977	0.00787706	0.0139883	0.0326977	0.960912	0.182635	0.0242799	-0.135328	-0.195577	0.179388	-0.227822	-0.0948348	0.119979	0.157585	0.3975	0.253274	0.190031
Streptococcus_intermedius	1.04945e-06	0.000147956	0.0062874	0.0136996	7.00003e-06	1.29031e-05	0.00102012	0.0225657	0.0552199	6.78071e-05	0.0710212	0.0290004	0.00962684	0.0271227	0.0341928	0.975641	0.960256	0.955	0.821429	0.946963
Streptococcus_mitis_oralis_pneumoniae	2.71448e-05	0.0580217	0.0141017	0.00376473	0.651669	0.000178914	0.0962131	0.0377116	0.0209863	0.758832	0.156273	0.176522	0.251649	0.0176763	0.15053	0.952564	0.446368	0.326111	0.27381	0.591433
Streptococcus_mutans	0.00171776	0.0055226	0.0105732	0.202598	0.00155889	0.00529473	0.0159002	0.0307798	0.346933	0.00628353	-0.359597	-0.17071	-0.135068	-0.0466075	-0.177996	0.116667	0.126923	0.0961111	0.305952	0.14229
Streptococcus_parasanguinis	0.10918	0.27223	0.581757	0.0970041	0.921207	0.171289	0.358414	0.699176	0.203321	0.973211	-0.16295	-0.104685	0.0955008	0.329853	0.0394295	0.443376	0.489103	0.533333	0.68631	0.504439
Streptococcus_salivarius	0.0858789	0.109239	0.886553	0.675685	0.445388	0.143314	0.16079	0.958295	0.782394	0.583159	-0.0939273	-0.0979232	0.132346	0.117228	0.0144309	0.421795	0.427564	0.580556	0.579762	0.466822
Streptococcus_sanguinis	1.61884e-05	1.17021e-06	0.000868542	0.000425874	3.08375e-10	0.000146254	2.78723e-05	0.00542224	0.00485126	1.30652e-08	0.361644	0.363718	0.280739	0.249799	0.313975	0.960256	0.972436	0.976111	0.868155	0.954868
Streptococcus_sp_2_1_36FAA	6.52222e-05	0.000981298	0.0174074	0.00305247	7.09881e-06	0.000316449	0.00412572	0.0430257	0.018651	6.78071e-05	0.102922	0.19496	0.1312	0.130273	0.139839	0.965491	0.956303	0.950278	0.848512	0.944704
Streptococcus_sp_F0442	1.80661e-05	0.0652881	0.132177	0.310965	0.00216699	0.000157777	0.106909	0.209711	0.476449	0.00799652	-0.117516	-0.118738	-0.199903	-0.157629	-0.148446	0.0457265	0.208547	0.199722	0.324107	0.163084
Streptococcus_sp_GMD4S	0.000173082	4.98777e-08	0.000195922	0.196084	1.11993e-07	0.000755792	1.33023e-06	0.00181814	0.342554	2.66747e-06	-0.0340771	-0.0609604	-0.0710621	-0.041586	-0.0519214	0.05	0.00769231	0.00166667	0.255952	0.0547508
Streptococcus_sp_I_G2	1.06882e-06	4.60736e-08	0.000195922	0.00129539	4.00457e-12	1.29031e-05	1.33023e-06	0.00181814	0.00998076	3.49733e-10	0.134412	0.188096	0.20422	0.160437	0.171791	0.958333	0.976709	0.981667	0.836905	0.952414
Streptococcus_thermophilus	0.333417	0.111359	0.349167	0.530089	0.333406	0.412561	0.162994	0.478962	0.674191	0.45975	0.292998	0.390966	0.34499	-0.095104	0.233463	0.492735	0.554915	0.496667	0.354762	0.497897
Streptococcus_tigurinus	2.6887e-05	0.0116515	0.000166154	5.37879e-05	0.131273	0.000178914	0.0276429	0.00181814	0.00137254	0.235572	0.0521074	-0.029175	-0.070818	-0.050876	-0.0246904	0.967308	0.374145	0.131111	0.168155	0.529322
Streptococcus_vestibularis	0.0022318	0.00387601	0.0148636	0.894304	0.012002	0.00657001	0.0122351	0.0389426	0.929792	0.0345551	-0.184537	-0.0997259	-0.129068	0.298116	-0.0288037	0.205983	0.211966	0.208333	0.496429	0.246495
Clostridiaceae_noname_unclassified	0.14681	0.104233	0.00341823	0.351021	0.0906781	0.211343	0.154289	0.0142155	0.509581	0.182751	0.0307717	0.0378153	-0.0223788	0.0146658	0.0152185	0.21485	0.178098	0.0402778	0.295833	0.187578
Clostridium_asparagiforme	0.000348173	3.10874e-05	0.00200241	0.0310751	0.000199388	0.00135164	0.000280859	0.00920408	0.0946706	0.00130599	-0.112543	0.225511	0.217522	0.288548	0.15476	0.73547	0.775107	0.762222	0.704167	0.749572
Clostridium_bolteae	0.214241	0.138332	0.127015	0.185538	0.324841	0.290835	0.196973	0.202915	0.342331	0.452705	-0.261596	-0.275158	-0.376443	0.340872	-0.143081	0.341132	0.330235	0.279444	0.63631	0.367134
Clostridium_citroniae	0.777404	0.00204741	0.000467984	0.004046	0.0437326	0.838449	0.00724894	0.00360623	0.0220844	0.0996342	-0.140398	-0.0503317	-0.169705	0.194757	-0.0414197	0.28344	0.594444	0.682778	0.701488	0.507477
Clostridium_clostridioforme	0.318814	0.532865	0.901643	0.538256	0.655625	0.400483	0.623261	0.958295	0.674232	0.760061	-0.102559	-0.0674144	0.114131	0.244975	0.0472832	0.241239	0.25406	0.356667	0.474405	0.292601
Clostridium_hathewayi	0.269948	0.00107114	0.95918	0.074375	0.230085	0.348406	0.00438496	0.973956	0.173984	0.342514	-0.205434	-0.498819	-0.0723591	0.317971	-0.11466	0.259829	0.10406	0.391111	0.610119	0.26729
Clostridium_leptum	0.449826	0.972611	0.931572	0.257913	0.495057	0.533354	0.98769	0.960912	0.404631	0.623582	-0.07561	-0.0359566	-0.130593	-0.322339	-0.141124	0.376709	0.475641	0.486667	0.377083	0.428232
Clostridium_nexile	0.0410252	0.0164544	0.0487331	0.347355	0.0212468	0.0808166	0.035006	0.0938829	0.509581	0.0535256	0.151579	0.179329	0.301571	0.172322	0.2012	0.700214	0.683761	0.728611	0.620238	0.687734
Clostridium_perfringens	0.0418896	0.0982483	0.00993313	0.000322519	0.247106	0.0819036	0.147092	0.0292413	0.00410774	0.363718	0.154673	0.400189	0.476212	0.56774	0.399704	0.232051	0.70406	0.845556	0.855952	0.571729
Clostridium_sp_7_3_54FAA	0.335403	0.376765	0.529693	0.0952188	0.513155	0.412561	0.476594	0.648502	0.201188	0.640222	-0.0837781	-0.0715896	0.130891	0.264128	0.0599127	0.18312	0.213248	0.363333	0.529167	0.264642
Clostridium_sp_ATCC_BAA_442	0.0606946	0.0356021	0.0230723	0.46129	0.0941589	0.108177	0.0626023	0.0559701	0.610394	0.186891	0.0157939	0.16546	0.310761	0.134999	0.156753	0.534402	0.561966	0.644444	0.520238	0.558022
Clostridium_sp_HGF2	0.100319	0.0121872	0.0140011	0.127907	0.0292787	0.162245	0.0280093	0.0377116	0.252567	0.0716918	-0.192783	-0.322359	-0.386718	0.142002	-0.189964	0.148932	0.108761	0.0677778	0.540774	0.174182
Clostridium_sp_KLE_1755	0.000366029	0.0760021	0.702537	0.207867	0.0285915	0.00137884	0.118028	0.810857	0.349109	0.0706694	-0.235762	-0.0902269	0.0885146	-0.073942	-0.077854	0.0701923	0.157906	0.293889	0.27619	0.160475
Clostridium_sp_L2_50	0.0381454	0.606615	0.0848666	0.0873394	0.976189	0.0769572	0.679201	0.151259	0.190691	0.998732	-0.07716	-0.0932123	-0.0385514	-0.0479401	-0.0642159	0.225214	0.534402	0.677778	0.65625	0.457749
Clostridium_sp_M62_1	0.219521	0.00133138	0.00934767	0.0653144	0.0101012	0.296467	0.00520631	0.0287658	0.162975	0.0294057	-0.25765	-0.272218	-0.247683	-0.127933	-0.226371	0.401068	0.184509	0.190556	0.341369	0.284813
Clostridium_sp_SS2_1	0.0827074	0.000977221	0.000483467	0.00013846	0.00131016	0.138906	0.00412572	0.0036191	0.00226729	0.00545675	0.206578	0.186818	-0.0501752	-0.0103962	0.083206	0.624359	0.748077	0.808333	0.814286	0.720093
Clostridium_symbiosum	0.890084	0.343064	0.684589	0.00110499	0.904649	0.921748	0.442772	0.797166	0.00933896	0.959587	0.0292547	-0.0821788	0.128237	0.731515	0.201707	0.264744	0.188462	0.307222	0.707143	0.300779
Parvimonas_unclassified	1.06073e-06	0.00708428	0.000251228	6.81034e-05	0.172814	1.29031e-05	0.0185697	0.00219406	0.00137254	0.27608	0.0597661	0.0108137	-0.00756002	-0.00684334	0.0140441	0.942521	0.315171	0.127222	0.16369	0.497664
Clostridiales_bacterium_1_7_47FAA	0.0971386	1.48427e-05	0.0126533	0.855052	0.00188921	0.158826	0.000169078	0.0356468	0.906978	0.00717354	-0.084075	-0.124223	-0.130008	0.108117	-0.0575472	0.13953	0.0320513	0.0627778	0.382143	0.12134
Flavonifractor_unclassified	0.702024	0.00263541	0.00136428	0.025992	0.124138	0.772816	0.00885228	0.00649893	0.084073	0.224304	-0.0342646	0.229071	0.235179	0.262476	0.173115	0.314744	0.644231	0.737778	0.670238	0.540654
Eubacterium_eligens	0.00468258	0.0339337	0.100442	0.0148631	0.00465408	0.0129141	0.0613128	0.174067	0.0560828	0.0156329	-0.414663	-0.344696	-0.317188	-0.502284	-0.394708	0.351709	0.413248	0.422778	0.315179	0.379322
Eubacterium_hallii	0.149652	0.392577	0.374126	0.177328	0.743901	0.214256	0.487198	0.497568	0.329504	0.836489	0.159048	0.0534982	0.0410583	-0.360257	-0.0266632	0.639957	0.60406	0.625	0.386012	0.59155
Eubacterium_ramulus	0.157186	0.291791	0.870065	0.0011418	0.182392	0.222609	0.382246	0.949821	0.0093485	0.288079	-0.0614851	-0.0220181	0.118566	-0.405948	-0.0927212	0.435043	0.433547	0.528333	0.160417	0.411643
Eubacterium_rectale	0.735459	0.171035	0.589608	0.0424802	0.931662	0.806235	0.237096	0.705376	0.121226	0.978311	0.160464	0.317669	0.095431	-0.442578	0.0327464	0.570513	0.659402	0.478889	0.297321	0.554322
Eubacterium_siraeum	0.0150085	0.00163183	0.0332517	0.00133331	0.000539284	0.0357475	0.00619621	0.0725995	0.00998076	0.00294359	-0.538484	-0.632803	-0.460736	-0.575698	-0.55193	0.272863	0.191453	0.257778	0.186905	0.229829
Eubacterium_sp_3_1_31	3.514e-05	0.0123122	0.00107234	0.000629697	0.172544	0.000204593	0.0280504	0.00566804	0.00611039	0.27608	0.0120085	-0.0201725	0.00792111	-0.032008	-0.00806271	0.936325	0.363889	0.194444	0.23244	0.531581
Eubacterium_ventriosum	0.0386422	0.538626	0.52932	0.613869	0.156838	0.0772843	0.625078	0.648502	0.737769	0.26173	-0.181034	-0.146292	-0.302363	-0.218287	-0.211994	0.331838	0.458974	0.448333	0.46131	0.411449
Anaerostipes_hadrus	0.753436	0.0693153	0.0011183	0.00163225	0.0378963	0.819088	0.111415	0.005745	0.0118791	0.0894038	-0.0836438	-0.167744	-0.381704	-0.292778	-0.231467	0.491132	0.306197	0.1125	0.190179	0.331269
Anaerostipes_sp_3_2_56FAA	0.00154789	0.00299238	0.00945361	0.351338	0.00253921	0.00488611	0.00992409	0.0287658	0.509581	0.00911331	-0.0744283	-0.0368727	-0.025511	-0.0150269	-0.0379597	0.0745726	0.067094	0.0483333	0.284524	0.0956386
Anaerostipes_unclassified	0.00468217	0.0191461	7.81229e-05	0.00344105	0.337053	0.0129141	0.0388858	0.00146202	0.0204899	0.462345	-0.0654053	0.043915	0.0759509	0.0520346	0.0266238	0.0957265	0.661111	0.910556	0.761607	0.503154
Blautia_hydrogenotrophica	0.884776	0.0361213	0.117274	0.192625	0.114503	0.919886	0.0630918	0.194466	0.342554	0.211266	0.273646	0.0191107	-0.0041982	-0.0442833	0.0610687	0.32265	0.133761	0.135	0.255357	0.218692
Blautia_sp_KLE_1732	0.0292205	0.048381	0.211247	0.0263364	0.0215836	0.0637982	0.0828485	0.3092	0.0841482	0.0538562	-0.0563903	-0.0660632	-0.018934	-0.184488	-0.0814688	0.419017	0.391239	0.440556	0.331845	0.400506
Ruminococcus_gnavus	0.025758	0.0238215	0.0153661	0.0130596	0.0095433	0.0586247	0.047643	0.0394698	0.0539445	0.0287396	0.522773	0.523769	0.751386	0.936556	0.683621	0.677671	0.69391	0.757778	0.759524	0.70553
Ruminococcus_obeum	0.955062	0.0713095	0.473684	0.0185568	0.872526	0.958721	0.113231	0.590977	0.0643936	0.936893	0.00813683	0.115052	0.0114105	-0.302693	-0.0420235	0.530769	0.72265	0.631111	0.264881	0.579984
Ruminococcus_torques	0.91463	0.259125	0.343485	0.0759721	0.467856	0.936067	0.344623	0.473648	0.176148	0.597943	0.0163172	0.000168762	-0.0349703	-0.316254	-0.0836845	0.419231	0.536752	0.527222	0.313095	0.463318
Coprococcus_catus	0.0302522	0.0838341	0.0129252	0.0110108	0.0174124	0.0649678	0.129203	0.0360255	0.0480807	0.0465515	-0.113153	-0.260867	-0.382594	-0.467342	-0.305989	0.317308	0.317094	0.219444	0.22381	0.291277
Coprococcus_comes	0.171098	0.809325	0.276284	0.0150118	0.0678902	0.238445	0.848173	0.397727	0.0560828	0.145797	-0.108416	-0.07299	-0.442053	-0.627158	-0.312654	0.294444	0.400427	0.273333	0.214286	0.319626
Coprococcus_sp_ART55_1	1.04407e-06	0.000360122	0.172527	0.023872	7.64799e-05	1.29031e-05	0.00193957	0.265894	0.0791705	0.000556604	-0.755929	-0.35059	0.045509	-0.207048	-0.317015	0.0694444	0.155556	0.358889	0.260417	0.166394
Coprococcus_sp_HPP0048	0.00249557	5.0236e-08	0.000198584	0.194847	8.48443e-07	0.00718505	1.33023e-06	0.00181814	0.342554	1.05853e-05	-0.0207325	-0.0349638	-0.040279	-0.0236759	-0.0299128	0.0747863	0.00769231	0.00166667	0.256845	0.0639019
Coprococcus_sp_HPP0074	0.102136	0.158704	0.00803563	0.435112	0.0989746	0.164169	0.222356	0.0260191	0.587626	0.192774	-0.0358518	-0.00754518	-0.0117881	-0.00695719	-0.0155356	0.148504	0.140171	0.0483333	0.283929	0.149143
Dorea_formicigenerans	0.496412	0.0297123	0.0344636	0.751764	0.366401	0.573577	0.0560044	0.0734176	0.848975	0.492292	0.0217398	0.0355367	0.0895728	-0.367164	-0.0550787	0.473077	0.641239	0.685	0.436905	0.559346
Dorea_longicatena	0.856488	0.160088	0.463174	0.0652147	0.617746	0.897599	0.223101	0.58063	0.162975	0.735679	0.0589333	0.186519	-0.208921	-0.264352	-0.0569553	0.48547	0.625855	0.403889	0.320238	0.503583
Dorea_unclassified	0.000180046	1.27875e-05	0.00131388	0.196119	0.00169693	0.000773314	0.000167516	0.00637477	0.342554	0.00673631	0.176955	0.187446	0.19211	0.126828	0.170835	0.739957	0.754915	0.766667	0.65119	0.737539
Lachnospiraceae_bacterium_1_1_57FAA	0.90101	0.726827	0.357978	0.0659813	0.528417	0.929389	0.783657	0.48596	0.163086	0.656138	-0.0896923	0.0150072	0.133011	-0.252541	-0.0485538	0.416026	0.438675	0.518889	0.295238	0.422897
Lachnospiraceae_bacterium_1_4_56FAA	4.19134e-05	2.37077e-06	0.000707014	0.00368445	6.64459e-07	0.000228777	3.65377e-05	0.00474968	0.0209853	9.38516e-06	0.330191	0.556851	0.708866	0.610985	0.551723	0.897222	0.915171	0.93	0.822024	0.89852
Lachnospiraceae_bacterium_2_1_58FAA	0.00611621	0.00509367	0.0238732	0.0415533	0.00261584	0.0160245	0.0148282	0.0559701	0.120966	0.0092615	0.357959	0.383991	0.406992	0.44762	0.39914	0.745726	0.730769	0.744444	0.712798	0.735787
Lachnospiraceae_bacterium_3_1_46FAA	0.0663219	0.232547	0.18856	0.199053	0.0993302	0.114318	0.312448	0.282301	0.343104	0.192774	-0.369495	-0.135724	-0.195057	-0.172806	-0.218271	0.298504	0.354274	0.312222	0.339583	0.326129
Lachnospiraceae_bacterium_3_1_57FAA_CT1	0.167646	0.0025482	0.0920996	0.982728	0.0200192	0.234883	0.0086705	0.161947	0.989362	0.0518389	-0.272354	-0.493348	-0.323734	-0.0412791	-0.282679	0.262607	0.130128	0.2	0.458036	0.231114
Lachnospiraceae_bacterium_5_1_57FAA	0.103273	0.00315061	0.895214	0.677876	0.0304625	0.164984	0.0103182	0.958295	0.782394	0.0738998	-0.102509	-0.215845	0.178298	-0.0382994	-0.0445889	0.149786	0.0846154	0.333333	0.328869	0.175195
Lachnospiraceae_bacterium_5_1_63FAA	0.905796	0.895855	0.325747	0.0283824	0.450974	0.930661	0.916852	0.453966	0.0885259	0.583159	0.119155	0.0798766	-0.13697	-0.195247	-0.0332965	0.45235	0.457906	0.325833	0.255952	0.410942
Lachnospiraceae_bacterium_6_1_63FAA	1.0505e-06	0.00708767	2.81155e-05	6.80786e-05	0.153524	1.29031e-05	0.0185697	0.000742755	0.00137254	0.260502	0.0309086	0.00416112	-0.00713171	-0.00484153	0.00577413	0.951923	0.317949	0.0633333	0.165179	0.493341
Lachnospiraceae_bacterium_7_1_58FAA	0.947003	0.000391157	0.000669977	0.0149253	0.0196008	0.954652	0.00196904	0.00461932	0.0560828	0.0513542	-0.00313053	0.216382	0.142264	0.0402276	0.0989356	0.492628	0.776923	0.799444	0.708333	0.667484
Lachnospiraceae_bacterium_8_1_57FAA	0.328185	0.00165808	0.0027313	0.714082	0.182523	0.409449	0.00620594	0.0121288	0.816126	0.288079	0.224123	0.381738	0.46497	-0.207903	0.215732	0.503632	0.703098	0.76	0.527976	0.61546
Lachnospiraceae_bacterium_9_1_43BFAA	0.0284427	1.44518e-05	0.0771264	0.154479	0.000219785	0.0626218	0.000169078	0.143131	0.295427	0.00137104	-0.0151691	-0.0530066	-0.0377397	-0.0365059	-0.0356053	0.124145	0.0331197	0.128889	0.251488	0.108294
Roseburia_hominis	0.0314666	0.689986	0.084776	0.0942384	0.143425	0.066486	0.756386	0.151259	0.200735	0.245604	-0.281837	-0.0976261	-0.311927	-0.42137	-0.27819	0.29765	0.428846	0.278889	0.28631	0.341355
Roseburia_intestinalis	0.505702	0.00453086	0.00805926	0.59943	0.141623	0.578576	0.0139657	0.0260191	0.727967	0.24519	0.066316	0.399283	0.49357	0.0487975	0.251992	0.465064	0.680449	0.710556	0.514881	0.584502
Roseburia_inulinivorans	0.00534621	0.00723335	0.0233554	0.625184	0.0205449	0.0142929	0.0186236	0.0559701	0.741612	0.0522598	0.145727	0.222196	0.217436	-0.182623	0.100684	0.728419	0.730021	0.735	0.398214	0.686721
Roseburia_unclassified	0.0136172	0.0319269	0.000319852	0.00648023	0.0888365	0.0330344	0.0593251	0.00270327	0.0335674	0.181002	0.131903	-0.0384868	-0.406809	-0.140578	-0.113493	0.860256	0.448932	0.176111	0.340476	0.546417
Oscillibacter_sp_KLE_1728	0.777645	0.0885999	0.3783	0.323706	0.481729	0.838449	0.13575	0.498064	0.48751	0.612685	0.0501988	-0.0101353	-0.239053	0.0278218	-0.042792	0.382906	0.504701	0.440556	0.527083	0.454245
Oscillibacter_sp_KLE_1745	0.107655	0.0264504	0.100357	0.111941	0.105898	0.170659	0.0509558	0.174067	0.230934	0.201933	0.25167	0.144539	-0.0469092	0.139117	0.122104	0.488889	0.56015	0.500556	0.5875	0.5294
Clostridium_bartlettii	0.0503884	1	0.917926	0.348366	0.254194	0.0936294	1	0.960912	0.509581	0.371893	0.407231	0.337877	0.364321	0.431549	0.385244	0.716987	0.55641	0.548611	0.620536	0.622235
Peptostreptococcaceae_noname_unclassified	6.31125e-05	2.82012e-06	0.0013018	0.0425679	1.5001e-05	0.00031199	4.10484e-05	0.00637477	0.121226	0.000126782	0.202989	0.385309	0.4041	0.306634	0.324758	0.855556	0.870299	0.865	0.742857	0.847508
Anaerotruncus_colihominis	0.194749	0.418763	0.720613	0.656175	0.328899	0.268549	0.512691	0.828073	0.770932	0.455934	-0.149101	0.0185099	0.11349	0.0758092	0.0146771	0.252137	0.285684	0.336667	0.384524	0.293536
Faecalibacterium_prausnitzii	0.589426	0.505616	0.996839	0.649571	0.761911	0.665645	0.601366	0.996839	0.766611	0.84853	0.0973914	-0.0161171	-0.047307	-0.00262516	0.00783553	0.512607	0.56859	0.593889	0.590774	0.554634
Faecalibacterium_unclassified	0.202418	0.128753	0.9449	0.0203037	0.550456	0.276217	0.184335	0.967046	0.0681997	0.675765	0.0593431	0.134811	-0.095261	-0.316878	-0.0544963	0.769231	0.786966	0.639444	0.327976	0.699766
Ruminococcaceae_bacterium_D16	0.200367	0.0136109	0.913612	0.206252	0.134799	0.274849	0.030479	0.960912	0.349109	0.238386	-0.0381511	-0.0943719	0.293351	-0.0365175	0.0310775	0.21656	0.107479	0.355	0.272321	0.203505
Ruminococcus_bromii	0.261794	0.799917	0.193393	0.61702	0.937237	0.340786	0.84168	0.2874	0.73817	0.978311	-0.0655038	-0.0429052	0.123812	0.00217503	0.00439461	0.383333	0.451282	0.603333	0.511905	0.455763
Ruminococcus_callidus	0.0623031	0.0179595	0.729194	0.207268	0.105153	0.108833	0.0373443	0.830647	0.349109	0.201933	-0.154081	-0.239531	0.0941487	-0.280607	-0.145018	0.214103	0.156197	0.361667	0.265476	0.220405
Ruminococcus_lactaris	0.0394774	0.0972176	0.110043	0.509377	0.154114	0.0783567	0.146385	0.185506	0.663257	0.260502	0.528706	0.359557	0.447241	0.0806003	0.354026	0.680556	0.611752	0.656389	0.465476	0.623949
Ruminococcus_sp	0.947365	0.00221659	0.00619909	0.297477	0.200691	0.954652	0.00774328	0.0225578	0.461177	0.311131	-0.0216307	0.053731	0.0141392	-0.1039	-0.0144151	0.501709	0.717308	0.739444	0.606548	0.627336
Ruminococcus_sp_5_1_39BFAA	0.108128	0.0100934	0.0404983	0.716447	0.168317	0.170659	0.0247146	0.0808633	0.816126	0.27562	0.0619768	0.111932	0.130039	-0.0625919	0.060339	0.664744	0.753846	0.762778	0.504762	0.690031
Ruminococcus_sp_JC304	0.432092	0.000411239	0.00966178	0.0254621	0.0146257	0.517967	0.00199527	0.0287658	0.0833882	0.0403362	0.0301704	0.198348	0.116377	0.0336076	0.0946258	0.500321	0.713675	0.706944	0.653869	0.627142
Subdoligranulum_sp_4_3_54A2FAA	0.474329	0.143346	0.174089	0.782633	0.208084	0.557284	0.203009	0.266733	0.861554	0.317079	-0.0431991	0.165161	0.209627	-0.246649	0.0212353	0.436538	0.477137	0.497778	0.414286	0.457009
Subdoligranulum_unclassified	0.0907826	0.910056	0.788143	0.060587	0.107132	0.150538	0.927761	0.878696	0.155626	0.201933	-0.107234	-0.00871992	-0.068708	-0.233567	-0.104557	0.335897	0.473077	0.428889	0.308929	0.395405
Catenibacterium_unclassified	0.000149887	0.0073724	0.00578607	0.00754055	0.000403853	0.000688956	0.0187531	0.0213514	0.0359205	0.00235132	-0.596062	-0.31326	-0.459814	-0.343548	-0.428171	0.128419	0.210256	0.145	0.216667	0.172118
Coprobacillus_sp_29_1	0.248711	0.015452	0.390655	0.0813835	0.0671385	0.330773	0.0335357	0.511758	0.182635	0.145374	-0.14688	-0.115137	0.0639533	-0.0607478	-0.0647028	0.272009	0.14188	0.272778	0.254167	0.222352
Coprobacillus_sp_3_3_56FAA	0.0442052	0.000337273	2.0396e-06	0.000112245	0.0378392	0.08516	0.00188012	0.000267554	0.00196055	0.0894038	-0.14144	0.0558865	0.0901944	0.0618886	0.0166324	0.123077	0.757906	0.976667	0.811607	0.564213
Coprobacillus_sp_8_2_54BFAA	0.00243274	5.0236e-08	0.000198584	0.766398	2.3101e-05	0.00708196	1.33023e-06	0.00181814	0.855667	0.000178014	-0.129762	-0.1971	-0.222902	0.061224	-0.122135	0.0745726	0.00769231	0.00166667	0.399702	0.0825156
Coprobacillus_sp_D6	0.00904501	0.000453873	0.034467	0.191982	0.00241862	0.0232333	0.00212348	0.0734176	0.342554	0.00880108	-0.222145	-0.168431	-0.146637	-0.0848767	-0.155522	0.117628	0.0592949	0.101389	0.270833	0.114136
Coprobacillus_sp_D7	0.062309	0.629835	0.72516	0.515919	0.422587	0.108833	0.699224	0.82966	0.665865	0.559181	-0.225202	0.0601315	0.112049	0.127537	0.0186288	0.167415	0.276816	0.291667	0.473214	0.26472
Coprobacillus_unclassified	0.0547547	0.394222	0.425151	0.419018	0.997209	0.0996232	0.487198	0.547979	0.577804	0.998732	-0.0635045	0.315061	0.559212	0.40049	0.302814	0.77265	0.549145	0.546667	0.510714	0.625234
Clostridium_innocuum	0.0576205	0.0337348	0.154121	0.212481	0.0422463	0.104114	0.0613128	0.240356	0.352343	0.0970924	-0.188615	-0.137604	-0.0825206	-0.0667649	-0.118876	0.170192	0.133761	0.168333	0.278274	0.170794
Clostridium_ramosum	0.121075	0.531175	0.74612	0.540415	0.54721	0.187702	0.623261	0.842601	0.674232	0.675765	-0.171809	0.0778464	0.18448	0.289531	0.0950122	0.229915	0.311645	0.346667	0.495833	0.310864
Clostridium_spiroforme	8.20261e-07	5.0772e-08	0.000135771	0.00306105	3.49071e-10	1.29031e-05	1.33023e-06	0.00181814	0.018651	1.30652e-08	0.224909	0.0874693	0.527835	0.165146	0.25134	0.939744	0.948504	0.966667	0.81369	0.930218
Erysipelotrichaceae_bacterium_21_3	0.013464	1.18993e-05	0.0140011	0.774019	0.000526998	0.0330344	0.000164085	0.0377116	0.855667	0.00293774	-0.129575	-0.164672	-0.176178	0.0464142	-0.106003	0.099359	0.0324786	0.0677778	0.398512	0.109696
Erysipelotrichaceae_bacterium_2_2_44A	0.025956	0.0739985	0.0347799	0.600156	0.041179	0.0586247	0.116093	0.0734866	0.727967	0.0954769	-0.228538	-0.186639	-0.213382	-0.0535805	-0.170535	0.145299	0.158226	0.103611	0.346131	0.170444
Erysipelotrichaceae_bacterium_3_1_53	0.04396	0.000362744	0.000195922	0.192625	0.000207051	0.08516	0.00193957	0.00181814	0.342554	0.00132311	0.00511053	-0.0866179	-0.129953	-0.0754032	-0.0717158	0.123718	0.0583333	0.00166667	0.255357	0.1
Eubacterium_biforme	0.0218709	0.0344007	0.0165856	0.000696686	0.00299475	0.0507096	0.0613128	0.041385	0.00651899	0.0104617	-0.30577	-0.321213	-0.502934	-0.565571	-0.423872	0.279594	0.294231	0.2225	0.176488	0.263435
Eubacterium_cylindroides	0.00043095	0.0254175	5.25651e-05	0.000270675	0.271198	0.00159027	0.0500705	0.00125201	0.00393983	0.388272	-0.366639	0.0154272	0.255311	0.0778948	-0.00450137	0.091453	0.71859	0.966111	0.828571	0.539097
Eubacterium_dolichum	1.18196e-06	4.59044e-08	0.000171375	0.0734819	2.22653e-06	1.29031e-05	1.33023e-06	0.00181814	0.173444	2.53631e-05	0.244503	0.0927818	0.128468	0.0588594	0.131153	0.899786	0.905769	0.91	0.737798	0.882204
Holdemania_filiformis	0.00432961	0.0191436	0.194159	0.836944	0.196334	0.0121974	0.0388858	0.2874	0.902384	0.306187	0.388174	0.281987	0.0178262	-0.105413	0.145644	0.723611	0.711859	0.653611	0.532143	0.684463
Holdemania_sp_AP2	0.00108043	0.00877866	0.110454	0.39414	0.0459066	0.00362912	0.0218994	0.185506	0.555187	0.103686	0.39268	0.305449	-0.0140562	-0.0443174	0.159939	0.827991	0.826282	0.791111	0.676786	0.802414
Holdemania_unclassified	6.1578e-07	0.000220443	5.86457e-05	0.000974174	4.99773e-08	1.29031e-05	0.0014439	0.00128043	0.00873555	1.4549e-06	-0.323144	-0.139767	-0.126948	-0.0956437	-0.171376	0.0551282	0.126709	0.0161111	0.165476	0.0901869
Turicibacter_sanguinis	0.126044	0.00128147	0.000122483	0.000329246	0.0667423	0.19312	0.00508706	0.00181814	0.00410774	0.145374	0.0448129	0.143071	0.135868	0.0936879	0.10436	0.174359	0.763675	0.919444	0.816667	0.577648
Turicibacter_sp_HGF1	0.000317007	2.25792e-05	0.00336396	0.0810951	8.43378e-06	0.00127778	0.000227528	0.0142155	0.182635	7.61948e-05	0.0419173	0.00872071	0.00896241	0.00609523	0.0164239	0.963034	0.977564	0.981667	0.79881	0.949455
Turicibacter_unclassified	0.000801891	4.93443e-05	0.00500719	0.248316	0.000805246	0.00276441	0.000417039	0.0195814	0.396701	0.00398319	0.151014	0.27784	0.189069	0.130965	0.187222	0.905983	0.922009	0.917778	0.744048	0.89229
Acidaminococcus_sp_D21	0.262743	0.614112	0.42667	0.0891465	0.803044	0.340786	0.68467	0.547979	0.193028	0.872405	0.302208	0.174701	0.492071	-0.0673847	0.225399	0.574359	0.34188	0.535556	0.264881	0.443692
Acidaminococcus_sp_HPA0509	0.143445	0.000375583	9.93722e-06	0.000378702	0.000773287	0.208792	0.00196805	0.000742755	0.00451	0.00398319	0.370263	0.155404	0.535641	0.0609512	0.280565	0.566774	0.812073	0.988889	0.815774	0.747936
Acidaminococcus_unclassified	0.31648	0.507207	0.670875	0.0937831	0.998732	0.400483	0.601366	0.788203	0.200735	0.998732	0.274148	0.212477	0.301348	-0.0278059	0.190042	0.563889	0.325427	0.353333	0.270536	0.409073
Phascolarctobacterium_unclassified	0.0296446	0.00200552	0.00793321	0.0554244	0.0040895	0.0641891	0.00721124	0.0260191	0.145212	0.0139149	-0.295199	-0.201758	-0.191027	-0.102617	-0.19765	0.266026	0.159829	0.140833	0.277381	0.211254
Dialister_invisus	0.783469	0.841568	0.903431	0.241523	0.753011	0.841266	0.868074	0.958295	0.388216	0.843115	0.338273	0.367874	0.291715	-0.216396	0.195367	0.452991	0.473932	0.514444	0.3375	0.454128
Dialister_succinatiphilus	5.61362e-08	4.07827e-05	0.000909418	0.0507804	2.63068e-07	1.29031e-05	0.000356169	0.00542224	0.13576	4.59492e-06	-0.290962	-0.228831	-0.206446	-0.136991	-0.215808	0.0166667	0.0527778	0.0322222	0.231548	0.0601246
Megamonas_funiformis	1.76204e-06	4.14233e-08	0.000139254	0.00686135	2.37176e-07	1.7756e-05	1.33023e-06	0.00181814	0.0345706	4.59492e-06	0.31317	0.381079	0.418303	0.340608	0.36329	0.8	0.811325	0.826111	0.731548	0.798832
Megamonas_hypermegale	0.0642015	0.0117494	0.0392944	0.195339	0.00735257	0.111396	0.0276429	0.0798073	0.342554	0.022933	0.271078	0.587099	0.707998	0.617413	0.545897	0.620192	0.640705	0.6725	0.589286	0.630958
Megamonas_rupellensis	0.00161608	9.51001e-05	0.00515695	0.0980566	0.00105597	0.00504063	0.000690038	0.0195814	0.203895	0.00477008	0.110833	0.337636	0.392549	0.34573	0.296687	0.660684	0.676175	0.664722	0.620238	0.661604
Megamonas_unclassified	0.750191	0.123588	0.179659	0.433137	0.0757507	0.818958	0.177912	0.272085	0.587626	0.160054	0.323003	0.680867	0.794141	0.737649	0.633915	0.497863	0.563675	0.588333	0.519048	0.537305
Megasphaera_sp_BL7	3.98852e-05	0.00422383	0.0293413	0.0490208	0.00186662	0.000222339	0.0131743	0.0651477	0.133786	0.00717354	0.141749	0.0513537	0.0170511	0.3033	0.128363	0.889957	0.869658	0.863333	0.76369	0.862305
Megasphaera_sp_NM10	4.80647e-05	0.00471902	0.0239262	0.0549615	0.00180792	0.000251859	0.0141327	0.0559701	0.145212	0.00706978	0.137328	0.0424435	0.0725644	0.297746	0.137521	0.890812	0.869444	0.871111	0.7625	0.863474
Megasphaera_unclassified	2.9142e-05	1.47717e-06	0.000464354	0.0106227	1.88733e-07	0.000178914	3.03456e-05	0.00360623	0.0471718	4.12068e-06	0.0778529	0.205733	0.707445	0.244592	0.308906	0.911538	0.931624	0.952778	0.799405	0.909969
Veillonella_atypica	0.131465	0.0761323	0.425831	0.00564145	0.0152002	0.195703	0.118028	0.547979	0.0301645	0.0414838	0.500358	0.658085	0.477782	0.946286	0.645628	0.72094	0.765491	0.711389	0.784821	0.744198
Veillonella_dispar	6.25583e-05	0.00234851	0.0411723	2.66112e-05	5.67534e-07	0.00031199	0.00809618	0.0811063	0.00137254	8.7467e-06	0.433688	0.467326	0.430377	1.00421	0.5839	0.880556	0.872863	0.851667	0.889583	0.874883
Veillonella_parvula	0.4908	0.176916	0.811186	0.00194225	0.0098977	0.57278	0.243958	0.900096	0.0130479	0.0291371	0.0611627	0.232934	0.0463701	0.694864	0.258833	0.580128	0.630128	0.546111	0.779167	0.619626
Veillonella_sp_3_1_44	3.2657e-05	1.80169e-06	0.000927157	0.00100025	3.24788e-08	0.000194457	3.03456e-05	0.00542224	0.00873555	1.06368e-06	0.225103	0.243021	0.249693	0.413903	0.28293	0.918162	0.93547	0.94	0.847917	0.918341
Veillonella_sp_HPA0037	2.7738e-05	0.00624392	2.01388e-05	0.0189248	0.268101	0.000178914	0.0177816	0.000742755	0.0643936	0.385947	0.0562837	0.00489128	-0.0217439	0.148856	0.0470718	0.959615	0.345299	0.0638889	0.344048	0.529595
Veillonella_sp_oral_taxon_158	0.00120001	0.0112367	0.121149	0.015198	0.000788316	0.00397979	0.0270093	0.197569	0.0560828	0.00398319	0.281716	0.321178	0.0910904	0.350544	0.261132	0.885897	0.888034	0.86	0.796131	0.871301
Veillonella_unclassified	0.0206156	0.0892415	0.0235487	0.00173841	0.00557963	0.0486603	0.135938	0.0559701	0.0123098	0.0182733	-0.263066	-0.25372	-0.490718	-0.528266	-0.383942	0.4	0.387393	0.259444	0.197024	0.349143
Fusobacterium_mortiferum	0.0114044	0.000855509	0.0224462	0.0815583	0.00306242	0.0287304	0.00379904	0.0549618	0.182635	0.0105573	0.613954	0.686038	0.71597	0.649068	0.666258	0.69765	0.710043	0.706667	0.675595	0.700545
Fusobacterium_ulcerans	1.06882e-06	0.0260559	0.000538015	0.00653411	0.274133	1.29031e-05	0.0505677	0.00391556	0.0335674	0.390342	-0.0104622	-0.0351766	0.00652618	-0.0026912	-0.010451	0.866667	0.339744	0.131667	0.283631	0.495288
Burkholderiales_bacterium_1_1_47	0.224852	0.0487772	0.288749	0.608037	0.612551	0.300568	0.0829846	0.4134	0.734127	0.735679	0.000596042	0.243345	0.224581	0.212679	0.170301	0.617521	0.625427	0.595556	0.608929	0.616199
Oxalobacter_formigenes	1.10145e-06	0.000230449	0.00848521	0.156586	0.000937961	1.29031e-05	0.00147263	0.0264658	0.297287	0.0044681	0.112609	0.0438653	0.0142749	0.0094926	0.0450604	0.926709	0.910256	0.901667	0.739286	0.892679
Parasutterella_unclassified	0.0821524	0.332245	0.360047	0.328645	0.564054	0.138864	0.430931	0.486248	0.492029	0.684176	-0.220175	0.0373319	0.0200415	0.136748	-0.00651335	0.250641	0.527991	0.532778	0.594643	0.436293
Sutterella_wadsworthensis	0.831468	0.0568233	0.0119626	0.0125807	0.15911	0.874878	0.0948262	0.0340675	0.0531636	0.26384	0.380393	0.12243	0.061691	0.126041	0.172639	0.42094	0.675427	0.772222	0.733929	0.603894
Bilophila_sp_4_1_30	0.129691	0.0464756	0.123524	0.0146783	0.505658	0.194166	0.0801093	0.198548	0.0560828	0.633887	-0.151505	-0.163272	-0.141903	-0.223305	-0.169996	0.597009	0.600855	0.618333	0.380357	0.573053
Bilophila_unclassified	0.0476929	0.197969	0.11525	0.380202	0.359601	0.0892538	0.270721	0.192328	0.538449	0.488163	-0.00308328	-0.0042102	0.0886925	-0.207303	-0.0314759	0.624038	0.564103	0.620556	0.367262	0.568107
Bilophila_wadsworthia	0.00131778	7.95511e-05	0.00291298	0.0833212	0.000666596	0.00421048	0.000613011	0.01272	0.185001	0.00356425	0.0777931	0.366895	0.333694	0.307527	0.271477	0.620192	0.661752	0.588611	0.591667	0.627181
Desulfovibrio_desulfuricans	3.6691e-05	0.00669405	0.00550706	5.44136e-05	0.135571	0.000208979	0.0184615	0.0206121	0.00137254	0.238386	0.111029	0.0142325	0.160003	-0.0269312	0.0645833	0.908974	0.329701	0.258333	0.157738	0.508333
Citrobacter_freundii	1.11416e-05	0.000632215	0.0151176	0.0855982	0.0015516	0.000104254	0.00290597	0.039216	0.18846	0.00628353	0.0317081	0.00561496	-0.00646357	-0.0157043	0.0037888	0.847222	0.840385	0.826389	0.717857	0.824883
Citrobacter_unclassified	0.000440795	0.0111332	2.09836e-05	5.44668e-05	0.0514331	0.001604	0.0270082	0.000742755	0.00137254	0.115175	-0.0396127	-0.131079	-0.174722	-0.149682	-0.123774	0.805556	0.319017	0.0536111	0.139881	0.435709
Enterobacter_cloacae	0.00208079	0.0505755	0.132871	0.371723	0.111558	0.00626628	0.0854889	0.209711	0.530812	0.207753	0.142942	0.107718	0.0973693	0.0737928	0.105455	0.823504	0.806197	0.795556	0.690476	0.795872
Escherichia_coli	0.409589	0.765752	0.678203	0.773539	0.994812	0.496816	0.808979	0.793255	0.855667	0.998732	-0.121508	-0.00840333	0.150782	0.0585063	0.0198442	0.492308	0.540064	0.625556	0.567857	0.538279
Escherichia_unclassified	0.818735	0.674624	0.874087	0.923883	0.643201	0.864954	0.745786	0.950252	0.952982	0.755689	0.0705688	0.194427	0.223431	0.184946	0.168343	0.529594	0.570513	0.560833	0.509821	0.546301
Klebsiella_oxytoca	1.05843e-06	9.74482e-05	0.00803563	0.00879206	5.21639e-07	1.29031e-05	0.000690038	0.0260191	0.0399558	8.54185e-06	0.220511	0.128438	0.0287495	0.112186	0.122471	0.959188	0.947436	0.935	0.808929	0.931854
Klebsiella_pneumoniae	0.00491403	0.0287187	0.119498	0.91198	0.0923324	0.0134112	0.054524	0.196908	0.944422	0.184665	0.151674	-0.241959	-0.344671	-0.046965	-0.12048	0.479167	0.503419	0.498611	0.561012	0.501441
Klebsiella_unclassified	8.03073e-06	1.9903e-05	0.000345095	0.372784	6.80603e-07	7.79279e-05	0.000217274	0.00282547	0.530812	9.38516e-06	-0.0406569	-0.0689482	-0.082248	0.0990207	-0.0232081	0.0429487	0.0544872	0.00138889	0.33869	0.0800234
Haemophilus_parainfluenzae	0.637501	0.58061	0.951453	0.252035	0.189664	0.707734	0.655689	0.969963	0.400201	0.297556	0.181669	0.414953	0.356646	0.44073	0.3485	0.530983	0.613034	0.565556	0.614286	0.576636
Haemophilus_sputorum	1.06882e-06	0.00474688	0.00814339	0.425435	0.000820962	1.29031e-05	0.0141327	0.0260191	0.583581	0.00398319	-0.0368671	-0.0188508	-0.0133523	-0.00787864	-0.0192372	0.025	0.0666667	0.0483333	0.281845	0.0770639
Akkermansia_unclassified	0.00219072	0.835735	0.814209	0.469778	0.342972	0.00652236	0.868074	0.900096	0.618501	0.468014	0.465078	0.326943	0.766037	0.06438	0.405609	0.761325	0.540812	0.601667	0.454762	0.618458
Saccharomyces_unclassified	0.000159995	1.40395e-05	0.000201244	0.951606	1.25379e-05	0.000710487	0.000169078	0.00181814	0.973909	0.000109498	-0.0263208	-0.0987582	-0.130048	0.0780733	-0.0442634	0.05	0.0333333	0.00166667	0.364286	0.078271

## Sheet: Supplementary table 3
Supplementary table 3 Results of univariate association testing for gene family profiles
Gene family	p.val.NAFL	p.val.NASH	p.val.Fibrosis	p.val.Cirrhosis	p.val.all	p.adj.NAFL	p.adj.NASH	p.adj.Fibrosis	p.adj.Cirrhosis	p.adj.all	fc.NAFL	fc.NASH	fc.Fibrosis	fc.Cirrhosis	fc.all
A0A023PYH5	0.000361743	2.03e-05	0.00280762	0.0313091	1.76e-05	0.000832551	0.000255517	0.0094055	0.0610052	0.000210409	-0.00929344	-0.0075395	-0.00688939	-0.00467715	-0.00709987
A0A337	2.92e-07	3.49e-06	0.00649361	0.102332	5.13e-08	3.67e-06	6.48e-05	0.0161358	0.16553	2.13e-06	-0.00405319	-0.00575564	-0.00638037	-0.0038188	-0.005002
A0A345	1.07e-06	0.0130808	2.82e-05	6.79e-05	0.179062	3.67e-06	0.0193547	0.000356328	0.00060715	0.239591	0.000238049	-0.000129344	-0.000314701	-0.000213804	-0.00010495
A0A376	2.47e-05	0.00516999	0.000163123	0.000479174	0.275211	7.09e-05	0.0105351	0.00135076	0.00281165	0.324691	-0.00192209	2.85e-05	0.000533836	0.000362716	-0.00024925
A0A389	2.77e-05	3.86e-06	0.00613284	0.0988024	3.81e-07	7.67e-05	6.79e-05	0.0161358	0.160959	9.99e-06	-0.00182216	-0.00238	-0.00258459	-0.00154388	-0.00208266
A0A391	0.00991632	3.44e-06	0.0499417	0.101531	6.35e-05	0.0186063	6.48e-05	0.0638645	0.164468	0.000541183	-0.00146664	-0.00251856	-0.00232484	-0.00173082	-0.00201022
A0A392	0.00244894	0.00032779	0.000201244	0.20058	2.15e-05	0.00503284	0.00111813	0.00135076	0.250548	0.00024218	-0.0032706	-0.00483452	-0.00548665	-0.00324106	-0.0042082
A0JZ52	0.306245	0.372669	0.036379	0.814011	0.317524	0.414353	0.396036	0.0491561	0.847863	0.365885	-0.00690317	-0.00883349	-0.0206815	-0.00494758	-0.0103414
A0JZ81	1.07e-06	0.000269311	0.00825417	0.12503	0.000467164	3.67e-06	0.00102796	0.0161358	0.176145	0.00168687	0.000393109	0.00031912	0.000291672	0.000198172	0.000300518
A0K1X5	1.07e-06	0.000260191	0.00814339	0.110814	0.00026155	3.67e-06	0.00102796	0.0161358	0.168247	0.0012535	7.34e-05	5.95e-05	5.44e-05	3.7e-05	5.61e-05
A0KEC3	1.03e-06	0.000251474	0.00803563	0.0833499	0.000120724	3.67e-06	0.00102796	0.0161358	0.147449	0.000824747	0.00409852	0.00319158	0.00285499	0.00194033	0.00302135
A0KEM9	1e-06	0.000231375	0.00814339	0.110814	0.000222552	3.67e-06	0.00102796	0.0161358	0.168247	0.00123274	0.00390767	0.00320685	0.00294679	0.00200274	0.00301601
A0KEN0	2.82e-05	0.00208173	0.0266452	0.0384694	0.000175506	7.74e-05	0.00530399	0.0387538	0.0733684	0.00100905	0.00422521	0.00285585	0.00218315	0.00182348	0.00277192
A0KF22	1.03e-06	0.000251474	0.00803563	0.0976297	0.00014028	3.67e-06	0.00102796	0.0161358	0.159474	0.000865598	0.00427101	0.00346802	0.00317002	0.00215451	0.00326589
A0KF25	0.0800395	0.0227065	0.0148901	0.252204	0.831753	0.123833	0.0300201	0.0241987	0.306242	0.850511	-0.00295602	0.0378329	0.0343605	0.0155156	0.0211883
A0KF27	1.03e-06	0.00693647	2.82e-05	6.8e-05	0.155435	3.67e-06	0.0127278	0.000356328	0.00060715	0.215761	0.00661967	0.00168915	-0.000370213	-0.000251517	0.00192177
A0KF31	1.07e-06	0.00698742	2.82e-05	6.8e-05	0.149118	3.67e-06	0.0127278	0.000356328	0.00060715	0.20852	0.00519979	0.000233382	-0.00184101	-0.00125055	0.000585403
A0KF33	1.05e-06	0.00698742	2.82e-05	6.8e-05	0.152349	3.67e-06	0.0127278	0.000356328	0.00060715	0.212309	0.00651661	0.00155322	-0.000519911	-0.000353213	0.00179918
A0KF38	1.03e-06	0.000251474	0.00803563	0.0976297	0.00014028	3.67e-06	0.00102796	0.0161358	0.159474	0.000865598	0.00425132	0.00345203	0.0031554	0.00214457	0.00325083
A0KF39	1.07e-06	0.000251474	0.00803563	0.0833499	0.000134716	3.67e-06	0.00102796	0.0161358	0.147449	0.000865598	0.00533678	0.00426296	0.00386441	0.00262665	0.0040227
A0KF42	1.07e-06	0.000260191	0.00814339	0.110814	0.000277807	3.67e-06	0.00102796	0.0161358	0.168247	0.0012535	0.00407873	0.00331185	0.00302726	0.00205745	0.00311882
A0KF43	1.05e-06	0.00693647	2.82e-05	6.8e-05	0.152164	3.67e-06	0.0127278	0.000356328	0.00060715	0.212107	0.00619512	0.00167251	-0.000216108	-0.000146823	0.00187617
A0KF44	1.07e-06	0.000260191	0.00814339	0.110814	0.000277807	3.67e-06	0.00102796	0.0161358	0.168247	0.0012535	0.0037597	0.00305273	0.00279039	0.00189641	0.00287481
A0KF45	1.03e-06	0.000251474	0.00803563	0.0976297	0.00014028	3.67e-06	0.00102796	0.0161358	0.159474	0.000865598	0.00436255	0.00354237	0.00323799	0.00220072	0.0033359
A0KG57	1.03e-06	0.000251474	0.00803563	0.0976297	0.00014028	3.67e-06	0.00102796	0.0161358	0.159474	0.000865598	0.00413078	0.00335412	0.0030659	0.00208372	0.00315863
A0KGH3	1.03e-06	0.000251474	0.00803563	0.0976297	0.00014028	3.67e-06	0.00102796	0.0161358	0.159474	0.000865598	0.00448295	0.00364016	0.00332739	0.0022615	0.003428
A0KGI4	2.18e-06	0.000118745	0.00662439	0.125087	0.000240863	7.03e-06	0.000955863	0.0161358	0.176145	0.0012535	0.00725498	0.00340879	0.00161811	0.000985827	0.00331693
A0KGS1	1.07e-06	0.000199642	0.00803563	0.0976297	0.000134716	3.67e-06	0.00102796	0.0161358	0.159474	0.000865598	0.00354573	0.00197484	0.00131979	0.000896812	0.00193429
A0KGS8	1.01e-06	0.000206416	0.00651483	0.110814	0.000175679	3.67e-06	0.00102796	0.0161358	0.168247	0.00100944	0.0052274	0.0040731	0.00364963	0.00244133	0.00384786
A0KHZ9	1.03e-06	0.000251474	0.00803563	0.0976297	0.00014028	3.67e-06	0.00102796	0.0161358	0.159474	0.000865598	0.00398668	0.00323708	0.00295891	0.00201098	0.00304841
A0KIK9	1.03e-06	0.000251474	0.00803563	0.0833499	0.000120724	3.67e-06	0.00102796	0.0161358	0.147449	0.000824747	0.00357891	0.00267016	0.0023329	0.00158541	0.00254185
A0KJ20	1.03e-06	0.000251474	0.00803563	0.0976297	0.00014028	3.67e-06	0.00102796	0.0161358	0.159474	0.000865598	0.00427478	0.00347108	0.00317282	0.00215641	0.00326878
A0KJ60	1.05e-06	0.000251474	0.00803563	0.0976297	0.000148253	3.67e-06	0.00102796	0.0161358	0.159474	0.000870538	0.0039874	0.00323767	0.00295945	0.00201134	0.00304897
A0KJ94	1.07e-06	0.000251474	0.00803563	0.0833499	0.000134716	3.67e-06	0.00102796	0.0161358	0.147449	0.000865598	0.0032129	0.00250419	0.00224119	0.00152307	0.00237034
A0KJD8	1.08e-06	9.77e-05	0.00885746	0.21173	0.00129227	3.67e-06	0.000814762	0.0164444	0.261817	0.00394606	0.00509867	0.00433673	0.00317956	0.0020674	0.00367059
A0KKP6	1.03e-06	0.000251474	0.00803563	0.0976297	0.00014028	3.67e-06	0.00102796	0.0161358	0.159474	0.000865598	0.00328599	0.00266802	0.0024387	0.00165733	0.00251251
A0KM23	1.07e-06	0.000260191	0.00814339	0.110814	0.000277807	3.67e-06	0.00102796	0.0161358	0.168247	0.0012535	0.00402592	0.00326896	0.00298805	0.00203079	0.00307843
A0KNK6	1.03e-06	0.000251474	0.00803563	0.0976297	0.00014028	3.67e-06	0.00102796	0.0161358	0.159474	0.000865598	0.00360883	0.00293021	0.00267838	0.00182027	0.00275942
A0KPF9	4.2e-06	0.00215229	0.0256836	0.247807	0.00277764	1.3e-05	0.00544729	0.0375827	0.301557	0.00754316	0.00519941	0.00359541	0.00337642	0.00226795	0.0036098
A0KPZ2	3.74e-06	0.0117463	2.78e-05	6.85e-05	0.1513	1.17e-05	0.0188589	0.000356328	0.00060715	0.210952	0.000780067	-0.00515817	-0.00816286	-0.00554091	-0.00452047
A0KQ95	3.05e-05	0.00365445	0.0288384	0.249464	0.0123378	8.2e-05	0.00788136	0.0411765	0.303307	0.0251334	0.00319284	0.00259237	0.00236955	0.00161032	0.00244127
A0KQA6	1.03e-06	0.000251474	0.00803563	0.0976297	0.00014028	3.67e-06	0.00102796	0.0161358	0.159474	0.000865598	0.00420775	0.00341664	0.00312305	0.00212257	0.00321751
A0KQV6	1.05e-06	0.000251474	0.00803563	0.0976297	0.000148253	3.67e-06	0.00102796	0.0161358	0.159474	0.000870538	0.00406675	0.00330212	0.00301836	0.0020514	0.00310966
A0KQX8	1.03e-06	0.000251474	0.00803563	0.0976297	0.00014028	3.67e-06	0.00102796	0.0161358	0.159474	0.000865598	0.00420603	0.00341524	0.00312177	0.00212171	0.00321619
A0KQY3	3.19e-06	0.000262216	0.00820311	0.0976812	0.000236643	1.01e-05	0.00102796	0.0161358	0.159474	0.0012535	0.00458059	0.00197369	0.000886088	0.000602078	0.00201061
A0L5V8	3.92e-05	0.0118404	2.03e-05	5.49e-05	0.0944391	0.000102213	0.0189679	0.000356328	0.00060715	0.138897	0.00165375	8.58e-05	-0.000770128	-0.000526333	0.000110776
A0L5W5	2.32e-05	0.00356486	0.182721	0.327196	0.000332693	6.86e-05	0.0077121	0.203699	0.383961	0.00147426	-0.00129248	-0.00468555	-0.00435118	-0.00357802	-0.00347681
A0L5W8	0.0106025	0.904669	0.41228	0.501223	0.108081	0.0197968	0.910996	0.440418	0.566729	0.155738	0.00257371	0.00107231	0.00659271	0.00410795	0.00358667
A0LII6	0.829212	0.82038	0.528307	0.164053	0.401518	0.89335	0.831545	0.555271	0.221488	0.447576	0.00672588	0.00878696	-0.00226167	-0.0170336	-0.000945602
A0LIK3	1.05e-06	0.0129146	2.82e-05	6.78e-05	0.185806	3.67e-06	0.0193547	0.000356328	0.00060715	0.244892	0.000699672	-0.000590403	-0.00124159	-0.000843432	-0.000493937
A0LIL3	9.89e-07	4.68e-08	0.000195922	0.0193743	2.09e-09	3.67e-06	1.44e-06	0.00135076	0.0427608	2.17e-07	0.000141342	0.000160275	0.000197271	0.000134031	0.00015823
A0LIL4	1.07e-06	0.0133467	0.000258287	0.000889097	0.230882	3.67e-06	0.0194381	0.00137661	0.0040484	0.281515	0.000389065	-0.000780259	-0.00130832	-0.000810023	-0.000627384
A0LRL5	1.06e-06	0.000180315	0.00848521	0.156586	0.000846318	3.67e-06	0.00102796	0.0161358	0.212468	0.00279512	0.00101246	0.000560054	0.000331799	0.000223515	0.000531956
A0LRL8	1.07e-06	0.00693647	2.82e-05	6.8e-05	0.148936	3.67e-06	0.0127278	0.000356328	0.00060715	0.208385	0.000216355	5.74e-05	-8.81e-06	-5.99e-06	6.47e-05
A0LRN0	1.07e-06	4.85e-08	0.00018526	0.18362	9.93e-09	3.67e-06	1.44e-06	0.00135076	0.242747	5.26e-07	-0.000154844	-0.000410657	-0.000505567	-0.000298858	-0.000342482
A0LRN3	0.000186563	0.167468	0.0159721	0.189249	0.00276709	0.000448441	0.186022	0.0255575	0.249103	0.00752078	-0.000145311	-0.000393854	-0.00132494	-0.000808642	-0.000668187
A0LYZ1	1.07e-06	0.000251474	0.00512661	0.0976297	0.000115748	3.67e-06	0.00102796	0.0147058	0.159474	0.000802108	0.000188188	9.62e-05	0.000273292	4.22e-05	0.000149978
A0M0A2	0.514375	0.285368	0.594638	0.202692	0.233676	0.642911	0.308626	0.620285	0.252699	0.284464	0.000906696	0.000239396	0.00145916	-0.00282364	-5.46e-05
A0M575	2.77e-05	1.49e-06	0.000879516	0.0026168	1.85e-10	7.66e-05	3.43e-05	0.00371841	0.00898297	1.81e-07	0.00241559	0.00244901	0.0024614	0.00190434	0.00230759
A0M577	0.0272272	0.0356859	0.0284369	0.995907	0.181812	0.0467593	0.044041	0.040744	0.996932	0.242325	-0.00759915	-0.00305696	-0.0352199	0.024813	-0.00526574
A0M599	0.121006	0.573104	0.944982	0.214643	0.960298	0.179797	0.593972	0.950557	0.264982	0.965535	0.00362224	0.00177338	0.000380296	0.0269548	0.00818267
A0M5A2	0.507879	0.589567	0.695474	0.216591	0.597323	0.636175	0.610124	0.717394	0.267234	0.635958	0.01474	0.0221241	0.0318927	0.0399752	0.027183
A0PX89	0.000482734	0.0313621	0.00016702	0.148481	0.381638	0.00108682	0.0394563	0.00135076	0.204338	0.427906	0.00112361	-0.000371374	-0.00155986	0.00277901	0.000492848
A0PXK7	0.00443917	0.0538467	0.00281315	0.0346943	0.873	0.0086733	0.0636689	0.0094224	0.0668508	0.887718	-0.00373558	0.00172033	0.00104658	-9.21e-05	-0.000265191
A0PXN3	1.07e-06	0.00349692	0.00152203	6.79e-05	0.178857	3.67e-06	0.00761771	0.0056585	0.00060715	0.239591	0.000216705	3.45e-05	0.000323315	-2.25e-05	0.000138011
A0PXQ3	1.07e-06	0.00698742	0.000251332	0.000854813	0.205006	3.67e-06	0.0127278	0.00137661	0.00404427	0.263567	0.000172387	-0.000616181	-0.000905431	-0.000558515	-0.000476935
A0PXT1	0.018723	0.153224	0.00703761	0.106416	0.419069	0.0328206	0.170864	0.0161358	0.168247	0.464974	0.00204859	0.00273295	-0.000769687	0.00193815	0.0014875
A0PXT4	3.19e-05	0.100174	0.000191941	0.000747557	0.251648	8.51e-05	0.114189	0.00135076	0.00380948	0.301219	0.00110642	-2.36e-05	-0.0030494	-0.0019202	-0.000971685
A0PXT5	0.00503725	0.181088	1.39e-05	0.00357823	0.131597	0.00980652	0.200465	0.000356328	0.0114598	0.186326	-0.00084503	0.00088238	-0.00844855	-0.003596	-0.0030018
A0PXT7	4.21e-05	0.00326466	0.0127849	0.12094	0.00321414	0.000108951	0.00739254	0.0223803	0.176145	0.00859598	0.00116348	0.000581852	0.00242003	0.000201014	0.00109159
A0PXT8	1.08e-06	0.0670471	0.0016745	0.0066864	0.438718	3.67e-06	0.0781505	0.00597727	0.0182361	0.484456	0.000687406	-0.00145202	-0.00298416	-0.00145444	-0.0013008
A0PXT9	0.000527873	0.0126266	0.0538942	0.00715198	0.000152923	0.00118449	0.0193547	0.0677183	0.0192329	0.000894739	-0.00269256	-0.00160603	-0.0022173	-0.00192408	-0.00210999
A0PXU2	0.958739	0.217479	0.160792	0.741104	0.745055	0.974092	0.238615	0.181111	0.782695	0.772653	0.000652464	0.00565289	0.00780038	-4.52e-05	0.00351514
A0PXU9	1.07e-06	0.0246658	0.00946556	6.76e-05	0.285398	3.67e-06	0.0319201	0.0173089	0.00060715	0.334669	0.00189646	0.000354894	0.00245312	-0.000368489	0.001084
A0PXV0	0.000414929	0.0112171	0.199622	0.00727685	0.000349928	0.000940885	0.0182464	0.221296	0.0194432	0.00154085	-4.32e-05	-0.000258788	0.0002746	-0.000680832	-0.000177062
A0PXV3	0.000171486	0.0537872	0.0157986	0.000276781	0.256323	0.000415367	0.0636062	0.0253738	0.00184109	0.305729	0.00235304	0.00352206	0.00449128	-0.000257661	0.00252718
A0PXV4	2.76e-05	0.00683268	0.00455443	5.41e-05	0.154306	7.64e-05	0.0127278	0.0133928	0.00060715	0.214669	0.00023404	-2.98e-05	0.00110392	-0.000110697	0.000299362
A0PXV5	1.07e-06	0.000251474	0.00633005	0.0976297	0.000133664	3.67e-06	0.00102796	0.0161358	0.159474	0.000865598	0.000226143	9.7e-05	5.53e-05	3.33e-05	0.000102927
A0PXV6	0.158905	0.175184	0.196138	0.23238	0.0645984	0.231154	0.194218	0.217583	0.284243	0.100636	-0.0104637	-0.00918616	-0.0109688	-0.00828244	-0.00972527
A0PXV8	1.77e-05	0.00137129	0.133884	0.0516247	3.82e-05	5.36e-05	0.00393011	0.152723	0.0962393	0.00037146	-0.0220397	-0.0238867	-0.0196629	-0.0162982	-0.0204719
A0PXV9	0.00314199	0.760777	0.645313	0.907608	0.171888	0.00620273	0.775172	0.669168	0.927016	0.233008	-0.0159651	-0.0059776	-0.00665833	-0.00255697	-0.0077895
A0PXW3	6.99e-08	0.0131819	0.0764091	0.00312482	2.01e-05	3.67e-06	0.0193547	0.0921174	0.0103381	0.000230726	-0.00273553	-0.00121554	-0.000657066	-0.0021972	-0.00170134
A0PXX0	0.198557	0.559903	0.49968	0.558851	0.52135	0.281951	0.581127	0.527521	0.623906	0.565792	0.00170144	0.00141836	-0.000363687	-0.00264169	2.86e-05
A0PXX3	1.43e-05	0.255524	0.0418889	0.066853	0.670405	4.34e-05	0.278097	0.0551558	0.121653	0.703148	1.37e-06	0.00147304	0.00146369	0.000387033	0.000831283
A0PXX6	1.07e-06	0.000175242	0.00836807	0.117205	0.000487542	3.67e-06	0.00102796	0.0161358	0.176145	0.00175526	0.00160785	0.000652229	0.000169953	0.00011547	0.000636374
A0PXY2	3.29e-05	0.0122813	0.474271	0.24841	0.00230979	8.73e-05	0.0193547	0.502553	0.302234	0.00650777	-0.000855188	-0.000578183	0.00340668	-0.000322221	0.000412772
A0PY64	1.07e-06	0.0236996	0.00722605	0.000828788	0.343899	3.67e-06	0.0309665	0.0161358	0.00404427	0.390793	0.00146761	-0.000700759	0.000884572	-0.001114	0.000134355
A0PYP1	0.0321744	0.841422	0.486989	0.591399	0.773358	0.0545886	0.851452	0.51527	0.655611	0.79756	-0.00629587	0.00475064	-0.00108856	0.00384994	0.000304034
A0PZC7	1.06e-06	0.0250614	0.00159232	6.81e-05	0.289194	3.67e-06	0.0323202	0.00580666	0.00060715	0.33853	0.00131539	-0.000289353	-0.000761397	-0.00100605	-0.000185353
A0PZC8	1.07e-06	0.000260191	0.00505608	0.110814	0.000206048	3.67e-06	0.00102796	0.0146021	0.168247	0.0011604	0.000495781	0.000204588	0.000559562	6.56e-05	0.000331382
A0PZN3	2.09e-05	0.00596877	0.129634	0.0081174	6.52e-05	6.26e-05	0.0118607	0.148145	0.0203811	0.00055175	-5.26e-05	-0.000984992	-0.000827209	-0.00143451	-0.00082483
A0PZN4	1.06e-06	0.00708767	0.00166135	6.81e-05	0.21196	3.67e-06	0.012759	0.00594564	0.00060715	0.268273	0.00067915	-8.5e-05	0.000493632	-0.000274166	0.000203398
A0Q087	0.000481794	0.0114274	0.750767	0.392874	0.00674499	0.00108483	0.0184846	0.77022	0.454367	0.0157292	-0.000877749	-0.00188876	0.000206696	-0.000948921	-0.000877182
A0Q0P4	0.000259267	0.00429266	0.0149786	0.116459	0.000118471	0.000607506	0.00902289	0.0243079	0.176145	0.000814626	-0.00875139	-0.00921629	-0.0119532	-0.00671076	-0.00915792
A0Q0Q2	1.21e-06	0.797964	2.74e-05	0.00989568	0.615937	3.96e-06	0.81026	0.000356328	0.0240435	0.653136	0.00105723	-0.000173374	-0.0115428	-0.00575535	-0.00410356
A0Q0Y3	4.3e-06	0.022765	0.00735497	0.000405722	0.277953	1.33e-05	0.0300708	0.0161358	0.00251388	0.32745	0.00179641	-0.000954247	4.99e-05	-0.00167214	-0.000195018
A0Q0Z3	1.07e-06	0.114014	0.0907194	6.71e-05	0.526159	3.67e-06	0.129095	0.10715	0.00060715	0.570409	0.00152048	0.00118459	0.00270629	-0.000394414	0.00125424
A0Q121	0.392213	0.921894	0.455099	0.290121	0.67263	0.512067	0.927093	0.483265	0.346137	0.705066	-0.00469156	-0.00180774	0.00129667	-0.00224242	-0.00186126
A0Q150	1.05e-06	0.00694526	0.000251432	6.78e-05	0.185806	3.67e-06	0.0127278	0.00137661	0.00060715	0.244892	0.000202453	-0.000193906	-0.000339265	-0.000243958	-0.000143669
A0Q1Q8	0.291733	0.412388	0.423549	0.105565	0.08398	0.398619	0.435224	0.451687	0.168247	0.126115	-0.00835278	-0.0085413	-0.00830337	-0.0112285	-0.00910648
A0Q1R8	1.05e-06	0.00694526	0.00148899	6.78e-05	0.216771	3.67e-06	0.0127278	0.00558587	0.00060715	0.270576	0.00055088	-0.000527746	-0.000184777	-0.000663993	-0.000206409
A0Q1T6	0.000435331	0.0071909	0.0111175	0.22629	0.0491298	0.000984862	0.0128852	0.0198973	0.278282	0.0790983	0.000713578	3.58e-05	0.00148095	-0.000453468	0.000444222
A0Q2I3	2.24e-06	0.00189145	0.000439374	0.517217	1.13e-05	7.21e-06	0.00489677	0.00200833	0.582375	0.000146647	-0.000349411	-0.00357779	-0.00534177	-0.00130316	-0.00264303
A0Q2L1	0.00317406	0.0907182	0.0406908	0.0501042	0.618327	0.00626162	0.10399	0.0537932	0.0937103	0.655243	-0.0120727	0.019765	0.017798	0.0205631	0.0115134
A0Q2S8	0.000766036	0.0288036	0.0115142	0.00406211	0.141786	0.00170267	0.0365402	0.0204996	0.0126086	0.199596	-0.00845587	-0.0108574	-0.00856026	-0.0111275	-0.00975027
A0Q2T1	1.07e-06	0.0132549	2.81e-05	6.81e-05	0.172637	3.67e-06	0.0193547	0.000356328	0.00060715	0.233941	0.00125581	-0.00030994	-0.00110039	-0.000747527	-0.000225511
A0Q2Z4	4.41e-05	0.127091	0.178503	0.0827887	0.00457031	0.000113966	0.143068	0.199431	0.146617	0.0115054	-0.00272931	0.000853752	0.000269044	-0.00233326	-0.000984943
A0Q2Z6	1.07e-06	0.00694526	0.00148899	6.78e-05	0.21262	3.67e-06	0.0127278	0.00558587	0.00060715	0.268273	0.000281617	-0.000269741	6.91e-05	-0.000339371	-6.46e-05
A0Q312	1.07e-06	4.99e-08	0.0143396	0.192625	1.17e-07	3.67e-06	1.44e-06	0.0239249	0.250548	3.8e-06	-0.000290837	-0.000607468	-0.000709622	-0.000428527	-0.000509114
A0Q3R3	1.07e-06	0.00699148	0.000258267	6.79e-05	0.179062	3.67e-06	0.0127278	0.00137661	0.00060715	0.239591	0.000296974	-0.000126468	-0.000281761	-0.000205813	-7.93e-05
A0Q3T2	1.05e-06	0.000251474	0.00803563	0.0976297	0.000138636	3.67e-06	0.00102796	0.0161358	0.159474	0.000865598	0.000432524	0.000351117	0.000320917	0.000218043	0.00033065
A0Q3U6	0.000423912	0.026409	0.439227	0.0885094	0.00224019	0.00096025	0.0338225	0.467355	0.152025	0.00634093	-0.00366753	-0.0039932	-0.00136912	-0.00357156	-0.00315035
A0Q9T5	1.07e-06	0.000260191	0.00814339	0.110814	0.000277807	3.67e-06	0.00102796	0.0161358	0.168247	0.0012535	0.000166762	0.000135373	0.000123728	8.41e-05	0.000127481
A0QDF5	1.07e-06	0.000269311	0.00825417	0.12503	0.000467164	3.67e-06	0.00102796	0.0161358	0.176145	0.00168687	0.000605858	0.000491833	0.000449532	0.000305432	0.000463164
A0QFB7	1.07e-06	0.000269311	0.00825417	0.12503	0.000467164	3.67e-06	0.00102796	0.0161358	0.176145	0.00168687	0.000303422	0.000246312	0.000225126	0.000152957	0.000231954
A0QKR3	1.07e-06	0.000260191	0.00814339	0.110814	0.000277807	3.67e-06	0.00102796	0.0161358	0.168247	0.0012535	0.000213195	0.000173067	0.00015818	0.000107471	0.000162978
A0QKV0	9.99e-07	0.000239398	0.00825417	0.12503	0.000377689	3.67e-06	0.00102796	0.0161358	0.176145	0.00164654	0.00109339	0.000933885	0.000874708	0.000594345	0.000874083
A0QL14	1.07e-06	0.000278857	0.00836807	0.140286	0.000749731	3.67e-06	0.00102924	0.0161358	0.193704	0.00249723	0.000825148	0.000669861	0.000612251	0.000415999	0.000630815
A0QL15	1.07e-06	0.000269311	0.00825417	0.12503	0.000467164	3.67e-06	0.00102796	0.0161358	0.176145	0.00168687	0.000395059	0.000320703	0.000293118	0.000199154	0.000302009
A0QL35	1.07e-06	0.000213593	0.00825417	0.12503	0.000406076	3.67e-06	0.00102796	0.0161358	0.176145	0.00168687	0.000925316	0.000337733	9.28e-05	6.31e-05	0.00035474
A0QND5	1.07e-06	0.000260191	0.00814339	0.110814	0.000277807	3.67e-06	0.00102796	0.0161358	0.168247	0.0012535	0.000129319	0.000104978	9.59e-05	6.52e-05	9.89e-05
A0QSG2	1.07e-06	0.0034873	0.000272924	6.81e-05	0.146527	3.67e-06	0.00761771	0.00137661	0.00060715	0.205469	4.51e-05	7.75e-06	-4.32e-06	-4.16e-06	1.11e-05
A0QSL3	9.22e-07	0.000247793	0.00836807	0.120079	0.00047759	3.67e-06	0.00102796	0.0161358	0.176145	0.00172165	0.00117993	0.000667538	0.000522032	0.000354695	0.000681049
A0QXE5	1.07e-06	0.000260191	0.00814339	0.110814	0.000277807	3.67e-06	0.00102796	0.0161358	0.168247	0.0012535	0.000789774	0.000641143	0.000586002	0.000398163	0.000603771
A0R4C0	1.07e-06	0.000269311	0.00825417	0.12503	0.000467164	3.67e-06	0.00102796	0.0161358	0.176145	0.00168687	0.000901965	0.000732226	0.000669253	0.000454732	0.000689544
A0R574	1.07e-06	0.000269311	0.00825417	0.12503	0.000467164	3.67e-06	0.00102796	0.0161358	0.176145	0.00168687	0.000583311	0.000473529	0.000432801	0.000294064	0.000445926
A0R7K0	1.07e-06	0.000260191	0.00814339	0.110814	0.000277807	3.67e-06	0.00102796	0.0161358	0.168247	0.0012535	0.000263456	0.000213868	0.000195472	0.000132809	0.000201401
A0R8J7	1.07e-06	0.000288853	0.00664671	0.156586	0.00101297	3.67e-06	0.00103622	0.0161358	0.212468	0.00329431	0.00122262	0.000887133	0.000778897	0.000515885	0.000851133
A0R8K3	0.358655	0.796564	0.724993	0.691263	0.638224	0.47357	0.809007	0.745944	0.736822	0.673415	0.00994801	0.0235997	0.0257855	0.0194883	0.0197054
A0RIB4	2.96e-05	0.00330408	0.0226041	0.183696	0.00352062	8.05e-05	0.00742388	0.0338958	0.242747	0.00928223	0.000378155	0.000256585	0.000217367	0.000143688	0.000248949
A0RMK6	1.07e-06	0.000269311	0.00825417	0.12503	0.000467164	3.67e-06	0.00102796	0.0161358	0.176145	0.00168687	0.000557988	0.000452971	0.000414011	0.000281297	0.000426567
A0T0A5	1.13e-06	0.0428003	0.000306785	6.79e-05	0.263836	3.73e-06	0.0514971	0.00149997	0.00060715	0.3132	0.000381279	4.72e-06	-0.000299105	-0.000227762	-3.52e-05
A0T0K4	0.016087	0.107443	0.237259	0.0720389	0.0816104	0.0284938	0.121982	0.260819	0.130104	0.122963	0.00310429	0.00322805	0.00187317	0.00286358	0.00276727
A0T0P0	1.07e-06	0.0069833	2.81e-05	6.81e-05	0.146164	3.67e-06	0.0127278	0.000356328	0.00060715	0.205197	0.000169009	3.88e-05	-1.54e-05	-1.05e-05	4.55e-05
A0ZZ56	0.000359389	2.09e-05	0.0348276	0.0308728	6.86e-05	0.0008284	0.000256946	0.0476124	0.060908	0.000569958	-0.00104882	-0.000909905	-0.000858373	-0.000583133	-0.000850059
A0ZZ87	2.36e-05	3e-08	0.00649361	0.102332	4.78e-08	6.9e-05	1.44e-06	0.0161358	0.16553	2.13e-06	-0.00206146	-0.00258314	-0.00275146	-0.00164088	-0.00225923
A0ZZA1	0.0309124	0.0363147	0.069123	0.509185	0.0274409	0.0525662	0.0447108	0.0840685	0.574229	0.0477048	-0.101799	-0.115186	-0.135444	-0.0309923	-0.0958552
A0ZZG5	0.0107718	0.033494	0.0445576	0.504195	0.0307096	0.0200746	0.041744	0.0580875	0.569394	0.0525092	-0.153366	-0.128602	-0.155914	-0.00919435	-0.111769
A0ZZH5	0.0863858	0.170067	0.0957391	0.850731	0.122539	0.132978	0.188769	0.112539	0.878981	0.174526	-0.0412116	-0.0290388	-0.0937896	0.00134778	-0.0406731
A0ZZM2	0.00478798	0.00579032	0.00383039	0.169378	0.00248244	0.00933614	0.0115628	0.0116964	0.228232	0.00683827	-0.126348	-0.135049	-0.208541	-0.0354981	-0.126359
A0ZZN6	0.0281633	0.0248593	0.0485728	0.668711	0.0146481	0.0482439	0.0321085	0.0625251	0.721887	0.028723	-0.141246	-0.138044	-0.210712	-0.0280866	-0.129522
A0ZZR0	0.0174638	0.0118935	0.0694324	0.504532	0.013378	0.0307347	0.0190233	0.0844204	0.569708	0.0267615	-0.105762	-0.123269	-0.138217	-0.0350297	-0.10057
A0ZZS4	0.00889723	0.00917056	0.00379701	0.165374	0.00392659	0.0168888	0.015589	0.0116296	0.223224	0.0101701	-0.121877	-0.120464	-0.202644	-0.0347174	-0.119926
A0ZZS7	0.00760069	0.00744601	0.00562161	0.170189	0.00332991	0.0145506	0.0132194	0.0158774	0.229262	0.00887158	-0.126716	-0.137621	-0.214571	-0.036186	-0.128773
A0ZZS8	0.00650726	0.0212187	0.0160293	0.432634	0.00556818	0.0125421	0.0284477	0.0256299	0.496599	0.0135021	-0.147897	-0.121219	-0.206313	-0.0268325	-0.125565
A0ZZT4	0.0200929	0.0220719	0.0605043	0.51852	0.0178208	0.0350993	0.0294594	0.0747128	0.583673	0.0335117	-0.0941962	-0.116483	-0.145773	-0.0336807	-0.0975333
A0ZZV1	0.0177836	0.00498015	0.00563063	0.202773	0.00480221	0.0312471	0.0102341	0.0158982	0.252783	0.0119286	-0.125415	-0.147966	-0.209899	-0.0393721	-0.130663
A0ZZV4	0.00972039	0.019698	0.05273	0.51959	0.01281	0.0182931	0.0267614	0.0665414	0.584776	0.0258651	-0.0975496	-0.117951	-0.138541	-0.0294127	-0.0958637
A0ZZV5	0.00961896	0.00138014	0.00329811	0.161208	0.000996171	0.0181214	0.00395081	0.0105592	0.218024	0.00324237	-0.147076	-0.188971	-0.255193	-0.0664899	-0.164432
A0ZZV7	0.171276	0.0609689	0.258448	0.581544	0.125446	0.247693	0.0715031	0.282975	0.645938	0.178405	-0.106218	-0.130623	-0.150522	0.00936513	-0.0944994
A0ZZX2	0.0491085	0.0291939	0.0260309	0.347807	0.0162209	0.0788432	0.0369919	0.038011	0.406649	0.0310834	-0.117671	-0.15759	-0.231732	-0.0658774	-0.143218
A0ZZY0	0.0123449	0.0142163	0.0305771	0.280157	0.00558569	0.0228797	0.0202658	0.0430645	0.336792	0.0135378	-0.131023	-0.133525	-0.197034	-0.0373886	-0.124743
A0ZZY8	0.0253552	0.00122235	0.0450667	0.558984	0.00476181	0.0437404	0.00353135	0.0586528	0.624018	0.0118442	-0.0875042	-0.124375	-0.11357	-0.0253418	-0.0876978
A0ZZY9	0.0288129	0.054183	0.0383773	0.450168	0.0248118	0.0492316	0.0640315	0.0512306	0.514236	0.0437571	-0.135656	-0.115998	-0.181339	-0.0280765	-0.115267
A0ZZZ0	0.00405107	0.00650952	0.00724958	0.136433	0.00238339	0.00793802	0.0126229	0.0161358	0.191112	0.00667759	-0.117705	-0.127461	-0.198605	-0.0356293	-0.11985
A0ZZZ1	0.0212859	0.0152356	0.0215459	0.283415	0.00918408	0.0370607	0.0214857	0.0326133	0.340203	0.020024	-0.114425	-0.126073	-0.194738	-0.0198987	-0.113784
A0ZZZ5	0.0465519	0.0175136	0.0642935	0.502646	0.0215688	0.0754477	0.0241824	0.078836	0.568106	0.0389843	-0.0878926	-0.158707	-0.171673	-0.0410772	-0.114837
A0ZZZ6	0.0177744	0.0351304	0.0339	0.45482	0.0149049	0.0312363	0.0434602	0.0467897	0.519122	0.0291067	-0.133242	-0.123364	-0.195451	-0.0296356	-0.120423
A1A005	0.0184911	0.0184166	0.0643796	0.491377	0.0150647	0.0324316	0.0252517	0.0789217	0.55673	0.0293455	-0.104835	-0.12423	-0.144653	-0.0372786	-0.102749
A1A007	0.0223837	0.00734604	0.0336366	0.324286	0.00884555	0.0388578	0.01308	0.0465109	0.380913	0.0194312	-0.158261	-0.181743	-0.223031	-0.0525752	-0.153902
A1A032	0.0117956	0.00320454	0.00512233	0.362172	0.00229212	0.021897	0.00727931	0.0147042	0.422049	0.00646545	-0.1338	-0.160808	-0.231303	-0.0413956	-0.141827
A1A033	0.00123267	0.0103244	0.0147131	0.598374	0.00725256	0.00268938	0.0170639	0.0241389	0.662625	0.0166584	-0.18252	-0.149929	-0.19197	-0.0304779	-0.138724
A1A040	0.0397159	0.0387438	0.0161727	0.413741	0.016484	0.0665234	0.0471887	0.0258126	0.47646	0.0314734	-0.126607	-0.127613	-0.19403	-0.0305642	-0.119703
A1A041	0.0488338	0.0318308	0.0478612	0.40006	0.0266343	0.0784278	0.0399762	0.0617687	0.461827	0.0464472	-0.134223	-0.141053	-0.177842	0.00256254	-0.112639
A1A048	0.00483113	0.00213428	0.00983757	0.214597	0.00171821	0.00941558	0.00541086	0.0179066	0.264959	0.00497958	-0.149314	-0.171465	-0.237598	-0.041075	-0.149863
A1A057	0.00314183	0.00172758	0.0105984	0.210677	0.00146791	0.00620273	0.00457072	0.0191081	0.261246	0.00440848	-0.142326	-0.166284	-0.208508	-0.0407575	-0.139469
A1A058	0.0100351	0.0199818	0.0769506	0.471567	0.0144555	0.0188094	0.0270902	0.0926853	0.53663	0.0284194	-0.161307	-0.149073	-0.178614	-0.0412288	-0.132556
A1A069	0.00935605	0.00122842	0.0068547	0.273242	0.00181934	0.0176978	0.00354837	0.0161358	0.329231	0.00524465	-0.130868	-0.169782	-0.23016	-0.0502812	-0.145273
A1A070	0.00723408	0.00821512	0.00419409	0.267338	0.00338884	0.0138787	0.0142948	0.0125416	0.322538	0.0090126	-0.133688	-0.133619	-0.203758	-0.0376242	-0.127172
A1A078	0.0228377	0.124376	0.0504266	0.641646	0.0459406	0.0396003	0.140168	0.0643406	0.703571	0.0745348	-0.156171	-0.105354	-0.192887	-0.0185131	-0.118231
A1A081	0.0305118	0.0129393	0.0292799	0.591345	0.0222204	0.0519165	0.0193547	0.0416509	0.655589	0.0399147	-0.163128	-0.176822	-0.188852	-0.0411104	-0.142478
A1A084	0.0181422	0.0191685	0.00580744	0.254267	0.00829431	0.0318483	0.0261389	0.0161358	0.307837	0.0185116	-0.129879	-0.123273	-0.205118	-0.0212369	-0.119877
A1A085	0.0205042	0.0171356	0.0179692	0.269938	0.00823002	0.0357698	0.0237262	0.0280873	0.325492	0.0184038	-0.114472	-0.115362	-0.199328	-0.0321218	-0.115321
A1A087	0.0239951	0.0256917	0.0135383	0.287485	0.0112005	0.0415114	0.0330432	0.02344	0.344238	0.0233299	-0.12111	-0.128142	-0.196493	-0.0414802	-0.121806
A1A088	0.00494876	0.00901498	0.0154416	0.23149	0.00328284	0.00963906	0.015372	0.0249095	0.283958	0.00875933	-0.145163	-0.147319	-0.214168	-0.0420656	-0.137179
A1A091	0.0784767	0.0661416	0.110081	0.612442	0.126393	0.121579	0.077146	0.127814	0.676347	0.179596	-0.144895	-0.126423	-0.161524	-0.0158259	-0.112167
A1A092	0.000615061	0.118379	0.586804	0.616788	0.0500255	0.0013746	0.133695	0.612547	0.680535	0.0804277	-0.0996019	-0.133237	-0.140122	-0.0136786	-0.09666
A1A093	0.0231544	0.00279454	0.0194224	0.384353	0.0101732	0.0401209	0.0067053	0.030004	0.44568	0.0216729	-0.161397	-0.166449	-0.204652	-0.0571092	-0.147402
A1A095	0.01457	0.0261631	0.0295913	0.436667	0.0229501	0.0260906	0.0335539	0.0419618	0.500815	0.041003	-0.159249	-0.142537	-0.165462	-0.0440497	-0.127824
A1A096	0.00257975	0.00160091	0.00972394	0.342854	0.0010794	0.00518764	0.00451496	0.0177213	0.401196	0.0034929	-0.132381	-0.160239	-0.207826	-0.0373994	-0.134461
A1A0A2	0.0189302	0.0206987	0.196492	0.270755	0.0104184	0.0331512	0.0278783	0.217951	0.326437	0.0220682	-0.075115	-0.0917056	-0.113416	-0.0349778	-0.0788036
A1A0A3	0.0169686	0.0209738	0.050677	0.484258	0.0125045	0.0299406	0.028164	0.0645796	0.549561	0.025383	-0.10724	-0.125566	-0.163824	-0.0543462	-0.112744
A1A0A9	0.0163682	0.0115148	0.0225484	0.502895	0.00900645	0.028963	0.0185873	0.0338435	0.568256	0.0197248	-0.107468	-0.126325	-0.150577	-0.048362	-0.108183
A1A0B7	0.0803607	0.0936471	0.0981234	0.690535	0.0896692	0.124251	0.107183	0.11507	0.736201	0.13259	-0.101586	-0.10203	-0.137	0.0194368	-0.0802948
A1A0E0	0.0623031	0.0264894	0.116584	0.69505	0.0295614	0.0984815	0.0339076	0.134424	0.74025	0.0508127	-0.0947018	-0.117592	-0.126684	-0.0254624	-0.0911101
A1A0H0	0.0183286	0.00613022	0.058175	0.49145	0.00959426	0.0321639	0.0121203	0.072208	0.55678	0.0207104	-0.0994997	-0.130432	-0.146093	-0.0367732	-0.1032
A1A0I8	0.181646	0.0130312	0.043614	0.363351	0.0194071	0.261359	0.0193547	0.0571023	0.423245	0.0358123	-0.105736	-0.186803	-0.217443	-0.053721	-0.140926
A1A0I9	0.0359882	0.0128307	0.0116763	0.133122	0.00825916	0.060722	0.0193547	0.0207407	0.186771	0.0184563	-0.101529	-0.128965	-0.174881	-0.047194	-0.113142
A1A0K4	0.00822511	0.00723392	0.00373902	0.169264	0.0031892	0.0156968	0.0129503	0.0114973	0.228095	0.00853395	-0.121353	-0.124084	-0.196856	-0.0422768	-0.121142
A1A0L0	0.162562	0.193073	0.271923	0.772736	0.153422	0.235999	0.213209	0.29691	0.811429	0.213554	-0.0957703	-0.0827953	-0.102012	-0.0027252	-0.0708257
A1A0L5	0.0603967	0.0656227	0.0380924	0.506934	0.0329866	0.0957391	0.0765821	0.0509366	0.572089	0.0558552	-0.133507	-0.123345	-0.185848	-0.0443271	-0.121757
A1A0M3	0.0023784	0.00105029	0.000449681	0.0806756	0.000293733	0.00501064	0.00306249	0.00203487	0.14324	0.00131715	-0.125267	-0.149045	-0.218156	-0.0670525	-0.13988
A1A0M5	0.00328174	0.00706913	0.00477717	0.183685	0.00246889	0.00646359	0.012759	0.0139546	0.242747	0.00682616	-0.145354	-0.133476	-0.192364	-0.025316	-0.124128
A1A0P1	0.070085	0.0558862	0.132987	0.700444	0.0440526	0.109603	0.065912	0.151762	0.744933	0.0718594	-0.0920083	-0.105315	-0.120786	-0.0301095	-0.0870547
A1A0R8	0.00639346	0.00317352	0.00240498	0.184852	0.00179096	0.0123289	0.00724015	0.00824563	0.244059	0.00517124	-0.126632	-0.138059	-0.194906	-0.0358819	-0.12387
A1A0S3	0.00946554	0.0208649	0.0605106	0.492057	0.0122392	0.0178859	0.0280546	0.0747159	0.557338	0.0249952	-0.0928612	-0.10263	-0.125713	-0.0322945	-0.0883745
A1A0S9	0.00943392	0.0114096	0.0575518	0.698849	0.016767	0.017833	0.018465	0.0715396	0.743562	0.0318861	-0.196778	-0.16735	-0.16824	-0.0506485	-0.145754
A1A0T8	1.07e-06	0.0131672	2.82e-05	6.8e-05	0.175843	3.67e-06	0.0193547	0.000356328	0.00060715	0.237134	0.000776534	-0.000287954	-0.000825206	-0.000560603	-0.000224307
A1A0T9	0.204278	0.0938193	0.121055	0.563394	0.138224	0.288878	0.107367	0.139011	0.628364	0.194974	-0.102192	-0.108963	-0.141317	0.0208906	-0.0828953
A1A0U2	0.00497592	0.00335541	0.00116343	0.25386	0.00102491	0.0096881	0.0074967	0.0046337	0.307402	0.00332926	-0.113898	-0.145965	-0.213192	-0.0404192	-0.128369
A1A0U4	0.012026	0.0525513	0.060118	0.542863	0.0227771	0.0223035	0.062264	0.0743113	0.607732	0.0407534	-0.0966245	-0.10564	-0.125602	-0.0322457	-0.0900282
A1A0U7	0.0452139	0.0531948	0.12402	0.741278	0.039472	0.0740132	0.062964	0.142121	0.782836	0.0652867	-0.0984837	-0.104778	-0.132504	-0.0351219	-0.0927218
A1A0Y8	0.0510139	0.0218734	0.0655828	0.524761	0.0268282	0.0817142	0.0292106	0.08026	0.589912	0.0467227	-0.0898311	-0.109683	-0.128805	-0.0272182	-0.0888842
A1A0Z4	0.00956841	0.0305387	0.0510434	0.520892	0.014635	0.0180436	0.0385076	0.0649299	0.586037	0.028706	-0.0983382	-0.104666	-0.133953	-0.0201538	-0.0892779
A1A141	0.00672219	0.00415564	0.00955076	0.235322	0.00209148	0.0129385	0.00878199	0.0174417	0.287606	0.00596492	-0.129565	-0.139167	-0.191158	-0.0302223	-0.122528
A1A143	0.00493393	0.00538839	0.0101899	0.172077	0.00191095	0.00961112	0.0109058	0.0184805	0.231304	0.00549013	-0.12585	-0.119767	-0.182465	-0.0450579	-0.118285
A1A190	0.00447679	0.0032044	0.00221884	0.128414	0.000953	0.00874435	0.00727931	0.00763439	0.180478	0.0031117	-0.135604	-0.163073	-0.220745	-0.0627402	-0.145541
A1A199	0.034166	0.00660203	0.0484858	0.507128	0.0116744	0.0578121	0.0127278	0.0624297	0.572241	0.0240823	-0.0937707	-0.124817	-0.15643	-0.0462972	-0.105329
A1A1A2	0.00312095	0.00215806	0.00372811	0.144267	0.000908675	0.00616431	0.00545904	0.011485	0.198932	0.00297892	-0.123528	-0.127879	-0.185044	-0.0371377	-0.118397
A1A1B4	0.0118049	0.00437253	0.0198957	0.589991	0.0109691	0.0219122	0.00916463	0.0305822	0.654162	0.0229505	-0.15767	-0.168367	-0.17719	-0.0463726	-0.1374
A1A1B9	0.024945	0.0271123	0.118667	0.728323	0.0212105	0.0430745	0.0345933	0.136566	0.770871	0.0384397	-0.0806298	-0.106621	-0.127237	-0.0328905	-0.0868444
A1A1E3	0.00671666	0.00418783	0.0335261	0.502761	0.00797627	0.0129292	0.00884234	0.046386	0.56818	0.0179618	-0.152131	-0.160201	-0.151738	-0.0464147	-0.127621
A1A1F7	0.00806753	0.010339	0.0241435	0.295911	0.00375613	0.0154156	0.0170837	0.0357437	0.350613	0.00978829	-0.132465	-0.126922	-0.181008	-0.040734	-0.120282
A1A1G3	0.0163953	0.0118109	0.0546963	0.540771	0.0132643	0.0290057	0.0189411	0.0685423	0.605598	0.0265748	-0.0958411	-0.105681	-0.118596	-0.0289854	-0.087276
A1A1H9	0.00627766	0.00755801	0.0205227	0.240054	0.00297349	0.012114	0.0133717	0.0313649	0.29291	0.00801378	-0.123088	-0.130022	-0.182309	-0.0452822	-0.120175
A1A1I0	0.00682723	0.00612724	0.00777934	0.280676	0.00287209	0.0131291	0.0121193	0.0161358	0.337373	0.00777052	-0.106965	-0.121209	-0.172235	-0.0303685	-0.107694
A1A1I1	0.00204127	0.00249252	0.00872661	0.122409	0.00125193	0.00432418	0.00613505	0.016282	0.176145	0.0038552	-0.118672	-0.122863	-0.163826	-0.0334663	-0.109707
A1A1I2	0.00881133	0.00890113	0.0170446	0.296354	0.0030513	0.0167371	0.0152188	0.026941	0.351074	0.00820425	-0.123368	-0.134448	-0.193516	-0.0413826	-0.123179
A1A1I4	0.0183669	0.0109629	0.0573378	0.488694	0.011858	0.0322225	0.0179227	0.0713237	0.55402	0.0243847	-0.110484	-0.125336	-0.136176	-0.0375715	-0.102392
A1A1I5	0.0210776	0.00527145	0.00361826	0.251063	0.00337139	0.0367274	0.010707	0.0112723	0.305041	0.00896871	-0.107289	-0.147124	-0.184977	-0.0389874	-0.119594
A1A1I6	0.00960573	0.00550882	0.00344589	0.316646	0.00256914	0.0181	0.0111022	0.0109172	0.372435	0.00704945	-0.160637	-0.143696	-0.219676	-0.0314506	-0.138865
A1A1J0	0.0192941	0.0113438	0.057714	0.482861	0.0119181	0.0337498	0.0183799	0.0717182	0.548253	0.0244697	-0.102155	-0.127935	-0.141896	-0.0469308	-0.104729
A1A1J2	0.0449834	0.0510088	0.0803779	0.577911	0.0275344	0.0738465	0.0605751	0.0963702	0.642638	0.047846	-0.1319	-0.12802	-0.180236	-0.0301817	-0.117584
A1A1J3	0.0017613	0.00276192	0.00215965	0.0887188	0.000589571	0.00377437	0.00669302	0.00743995	0.152318	0.0020707	-0.146596	-0.132278	-0.186071	-0.0661594	-0.132776
A1A1K1	0.00320707	0.0247463	0.0134636	0.276608	0.00480226	0.00632226	0.0319923	0.0233377	0.332793	0.0119286	-0.129925	-0.0964392	-0.166287	-0.0293825	-0.105508
A1A1K2	0.029557	0.0270337	0.0227478	0.505431	0.0182418	0.0503841	0.0345111	0.0340639	0.570651	0.0341197	-0.0878174	-0.116725	-0.133906	-0.0374003	-0.0939623
A1A1K3	0.00106816	0.000971848	0.00440515	0.0948969	0.000417498	0.00234277	0.00284673	0.0130146	0.159474	0.00168687	-0.136781	-0.13585	-0.182562	-0.0461289	-0.12533
A1A1K5	0.018735	0.0335036	0.0232276	0.522464	0.0178109	0.0328388	0.0417533	0.0346303	0.5875	0.0335028	-0.0960324	-0.103928	-0.130764	-0.0303337	-0.0902646
A1A1M3	0.0191679	0.025552	0.014807	0.376541	0.0113539	0.0335463	0.0328831	0.0241389	0.437351	0.0235589	-0.108892	-0.105598	-0.168798	-0.0194588	-0.100687
A1A1M6	0.0449329	0.0331425	0.117724	0.733282	0.0300811	0.0738465	0.0413962	0.135586	0.775656	0.0515563	-0.091758	-0.10709	-0.127072	-0.0357674	-0.0904218
A1A1N2	0.0191274	0.0710476	0.103367	0.648675	0.0353772	0.0334844	0.0825217	0.120731	0.710156	0.0594242	-0.104675	-0.0796116	-0.0933345	-0.0202159	-0.0744593
A1A1N4	0.00691104	0.0072372	0.0152015	0.254512	0.00420443	0.0132785	0.0129538	0.024592	0.30802	0.010774	-0.120657	-0.116488	-0.161356	-0.0302103	-0.107178
A1A1N5	0.0102312	0.0231976	0.0217993	0.561584	0.0121022	0.0191456	0.0304807	0.03292	0.626632	0.024762	-0.102201	-0.103643	-0.129003	-0.0157176	-0.0876412
A1A1Q5	0.0106895	0.0049772	0.00712626	0.460233	0.00386047	0.0199345	0.0102302	0.0161358	0.524931	0.0100214	-0.103768	-0.111307	-0.172415	-0.0238291	-0.10283
A1A1R9	0.00278192	0.00413999	0.00282264	0.238082	0.00111483	0.00552314	0.00875559	0.00944713	0.290705	0.00359566	-0.120799	-0.117177	-0.181144	-0.0282325	-0.111838
A1A1U9	0.0253256	0.0311867	0.121	0.707968	0.0216109	0.0436931	0.0392611	0.138963	0.751742	0.0390531	-0.0921038	-0.0997167	-0.11423	-0.0295437	-0.0838986
A1A1W2	0.00421026	0.00303913	0.00405727	0.190059	0.00170998	0.00823757	0.00703606	0.012236	0.250068	0.00497958	-0.126134	-0.120135	-0.183333	-0.0318376	-0.11536
A1A1W7	0.00910504	0.00605948	0.00478796	0.201475	0.00296795	0.0172564	0.0120097	0.0139799	0.251552	0.00799996	-0.11107	-0.10924	-0.172381	-0.033476	-0.106542
A1A1W8	0.016375	0.0062247	0.0558517	0.483771	0.00928213	0.0289724	0.0122664	0.0697997	0.549137	0.0201793	-0.0931706	-0.12075	-0.126648	-0.0344572	-0.0937565
A1A1X1	0.00462825	0.00766489	0.049266	0.557767	0.00678274	0.00903189	0.0135253	0.0631749	0.622946	0.0157927	-0.168265	-0.159947	-0.173673	-0.0374568	-0.134836
A1A1X6	0.00139054	0.0103989	0.00184064	0.237533	0.00136532	0.00302101	0.0171627	0.00641947	0.290071	0.00412955	-0.12742	-0.107827	-0.177699	-0.0197864	-0.108183
A1A216	0.0253664	0.00926632	0.0440936	0.890804	0.0162775	0.0437559	0.0157229	0.0576255	0.912571	0.0311614	-0.1297	-0.146376	-0.16908	-0.00623262	-0.112847
A1A236	0.00113955	0.00659241	0.00574584	0.231669	0.00144524	0.00249235	0.0127278	0.0161358	0.284018	0.00434573	-0.127068	-0.113029	-0.178336	-0.0264638	-0.111224
A1A279	0.0432846	0.0297369	0.12658	0.726466	0.0295123	0.0719703	0.0376162	0.144834	0.769325	0.0507551	-0.0944673	-0.111094	-0.124169	-0.0310253	-0.0901889
A1A280	0.00262003	0.00576724	0.00285596	0.265989	0.0017954	0.00525134	0.0115238	0.00950081	0.32103	0.00518252	-0.114369	-0.130941	-0.19006	-0.0302105	-0.116395
A1A2C2	0.00226575	0.00202024	0.0128938	0.127162	0.00132866	0.00478518	0.00517505	0.0225287	0.178796	0.00403742	-0.13424	-0.157627	-0.192613	-0.0428473	-0.131832
A1A2C3	0.0338071	0.00666013	0.0135693	0.313248	0.00644959	0.0572247	0.0127278	0.0234854	0.368728	0.0151488	-0.0969511	-0.145897	-0.192266	-0.0464247	-0.120385
A1A2E8	0.010412	0.0120599	0.0544904	0.468251	0.00715424	0.0194616	0.019223	0.0683327	0.533357	0.0164577	-0.102021	-0.118082	-0.140139	-0.0466818	-0.101731
A1A2E9	0.021551	0.0477858	0.0828586	0.550995	0.0224946	0.0374922	0.0570542	0.0989721	0.615948	0.0403404	-0.0937512	-0.0945758	-0.127726	-0.0256813	-0.0854336
A1A2F1	0.00996762	0.0301986	0.0571634	0.483263	0.0111908	0.0186918	0.0381233	0.0711341	0.548618	0.0233171	-0.0962168	-0.109627	-0.138151	-0.0359144	-0.0949775
A1A2F2	0.0239158	0.0303152	0.0659381	0.483286	0.0173111	0.0413778	0.0382555	0.0806339	0.548618	0.032717	-0.115481	-0.11665	-0.151414	-0.0477294	-0.107818
A1A2F7	0.0184202	0.00445052	0.0203685	0.28877	0.00409052	0.0323101	0.00931504	0.0311709	0.34514	0.010527	-0.113158	-0.142167	-0.200381	-0.0421913	-0.124474
A1A2G3	0.0355487	0.00243586	0.00635386	0.371145	0.00413678	0.060027	0.00601768	0.0161358	0.431729	0.0106328	-0.111791	-0.169613	-0.234233	-0.0476931	-0.140833
A1A2H2	0.0101771	0.00464676	0.0399587	0.378587	0.00674272	0.0190536	0.00966852	0.0529586	0.43961	0.0157258	-0.165735	-0.176547	-0.178903	-0.0408048	-0.140497
A1A2H5	0.037403	0.0430503	0.0293397	0.623373	0.0218413	0.0629623	0.0517786	0.0417146	0.686904	0.0393711	-0.123599	-0.105154	-0.165309	-0.0178094	-0.102968
A1A2H6	0.00296382	0.00148	0.00104959	0.160651	0.000603928	0.0058658	0.00420815	0.00421309	0.217347	0.00211315	-0.125057	-0.15213	-0.219484	-0.0456966	-0.135592
A1A2I0	0.0652693	0.0520068	0.0507842	0.744089	0.0377175	0.102688	0.0616696	0.064689	0.785336	0.0627372	-0.0951839	-0.108632	-0.143535	-0.0261673	-0.0933794
A1A2I3	0.0201814	0.0450932	0.0660415	0.521738	0.0267642	0.0352476	0.0540785	0.0807552	0.586786	0.0466385	-0.103529	-0.0913174	-0.122027	-0.0343309	-0.0878009
A1A2J2	0.0221456	0.0290921	0.0466003	0.758959	0.017665	0.038465	0.0368749	0.06039	0.79887	0.0332765	-0.097233	-0.111692	-0.138225	-0.0310511	-0.0945504
A1A2K3	0.0169336	0.0771849	0.126519	0.782248	0.0342841	0.0298877	0.0892183	0.14478	0.819868	0.0578117	-0.0955146	-0.10119	-0.119248	-0.0210807	-0.0842583
A1A2L6	0.152484	0.00807646	0.145894	0.715866	0.0505901	0.22251	0.0141066	0.165452	0.75934	0.0812018	-0.118747	-0.155231	-0.174684	0.00964172	-0.109755
A1A2Z1	0.0272542	0.0210364	0.0653797	0.513062	0.0198287	0.0468016	0.0282325	0.0800266	0.578098	0.0364355	-0.0946864	-0.116815	-0.140062	-0.0349087	-0.096618
A1A2Z2	0.00629199	0.00199898	0.00613148	0.266716	0.00177683	0.0121404	0.00513549	0.0161358	0.321887	0.00513574	-0.108272	-0.136832	-0.202588	-0.0162835	-0.115994
A1A399	0.000234433	5.75e-05	0.00616082	0.0985089	3.45e-06	0.000556184	0.00052888	0.0161358	0.160615	5.64e-05	-0.0296639	-0.0297676	-0.0298144	-0.0175542	-0.0267
A1A3A4	0.00374529	0.00428405	0.00517849	0.077314	0.000153366	0.00735213	0.00900843	0.014799	0.138117	0.000896789	-0.0302344	-0.0300824	-0.0325536	-0.0191787	-0.0280123
A1A3B6	0.00990691	0.00928016	0.00730409	0.343899	0.005782	0.0185922	0.0157436	0.0161358	0.402372	0.0139307	-0.117053	-0.121535	-0.194286	-0.0160959	-0.112243
A1A3C3	0.00763984	0.0175694	0.0117208	0.26696	0.00703929	0.0146227	0.0242543	0.0208104	0.322142	0.0162526	-0.130995	-0.117978	-0.200527	-0.027763	-0.119316
A1A3C6	0.0178098	0.0190571	0.0172215	0.357235	0.00842096	0.0312901	0.0260198	0.0271566	0.416671	0.0187215	-0.14225	-0.13027	-0.198927	-0.0333257	-0.126193
A1A3C8	0.011596	0.00869719	0.00527736	0.246397	0.00377835	0.0215407	0.014949	0.0150274	0.300122	0.00983832	-0.156735	-0.142172	-0.222849	-0.0338553	-0.138903
A1A3C9	0.00310529	0.0175912	0.00424426	0.218616	0.00265975	0.00613461	0.024273	0.0126542	0.269595	0.00726746	-0.149392	-0.143419	-0.227037	-0.042857	-0.140676
A1A3E3	0.0796751	0.0792355	0.134761	0.739661	0.0672106	0.123318	0.0914745	0.153625	0.78151	0.104232	-0.0542447	-0.0924137	-0.108998	-0.0245149	-0.0700427
A1A3F7	0.00687541	0.065042	0.0428839	0.646402	0.0193824	0.0132165	0.0759318	0.0562867	0.708027	0.0357769	-0.135867	-0.0983163	-0.162001	0.00377347	-0.0981029
A1A3H8	0.022467	0.0496243	0.110376	0.459325	0.0341147	0.038992	0.0590751	0.128133	0.523988	0.0575512	-0.101007	-0.088902	-0.11378	-0.0140168	-0.0794266
A1A3H9	0.0622254	0.0696301	0.0581022	0.504868	0.0483732	0.0983747	0.0809866	0.0721407	0.570055	0.0780023	-0.0838634	-0.0844492	-0.117507	-0.0208622	-0.0766705
A1A3P4	0.00697158	0.0323369	0.0635061	0.547879	0.0154057	0.0133895	0.0405253	0.0780191	0.612711	0.029861	-0.116954	-0.114084	-0.132869	-0.0211682	-0.0962688
A1A3S8	0.0573846	0.0213743	0.15175	0.736552	0.0619783	0.0912978	0.0286307	0.171632	0.778564	0.0972366	-0.148713	-0.163197	-0.162526	-0.0233561	-0.124448
A1A3W3	0.0161641	0.0329209	0.0634584	0.515051	0.0198403	0.0286209	0.0411617	0.0779743	0.580171	0.0364452	-0.112273	-0.114151	-0.133948	-0.0291625	-0.0973835
A1A3W4	0.0485816	0.0580048	0.119134	0.719317	0.0388879	0.0780485	0.0682616	0.137048	0.762543	0.064446	-0.0881654	-0.108845	-0.143721	-0.0207512	-0.0903707
A1A3X4	0.0115783	0.01416	0.0610533	0.537635	0.0121012	0.0215099	0.0202033	0.0753334	0.602365	0.024762	-0.11352	-0.131061	-0.151834	-0.0257078	-0.105531
A1A3X8	0.0202163	0.0316665	0.068429	0.499779	0.0211642	0.0353054	0.0398007	0.0833339	0.565209	0.038377	-0.129634	-0.147024	-0.155472	-0.0351488	-0.11682
A1A7B8	0.896706	0.0143719	0.0447205	0.00361189	0.0258284	0.935326	0.0204456	0.0582646	0.0115371	0.0453128	0.0128999	-0.100732	-0.109984	-0.110398	-0.0770537
A1A835	0.857341	0.0139938	0.0166467	0.000497574	0.0211759	0.911295	0.0200205	0.026436	0.00289433	0.0383878	0.0671947	-0.0158233	-0.0201632	-0.0306099	0.000149591
A1A968	0.727641	0.0132244	0.0250993	0.00128396	0.0074391	0.824083	0.0193547	0.0369169	0.0053152	0.0170089	-0.0106425	-0.082837	-0.0869072	-0.0742562	-0.0636607
A1A9L0	0.824645	0.0139019	0.0552206	0.00593294	0.0155946	0.890392	0.0199213	0.0691102	0.0166695	0.0301404	0.00298231	-0.102067	-0.0942766	-0.0876687	-0.0702576
A1A9N7	0.218418	0.0226382	0.00479191	0.0333463	0.00543171	0.307096	0.0300152	0.0139872	0.0645347	0.0132336	-0.00369857	-0.0545327	-0.0783259	-0.0548844	-0.0478604
A1A9R2	0.000409221	2.21e-05	0.00288769	0.0299773	2.07e-05	0.00092902	0.000261871	0.00956118	0.0604146	0.000237005	-0.0166656	-0.0135138	-0.0123463	-0.0083767	-0.0127256
A1AAH4	0.786833	0.0904806	0.0298456	0.025506	0.0994323	0.866075	0.103736	0.0422362	0.0533272	0.144932	0.0550024	-0.0971775	-0.117751	-0.0945547	-0.0636202
A1AC10	0.611885	0.00900428	0.0194976	0.000388743	0.0068019	0.732643	0.0153654	0.0300963	0.00244216	0.0158279	0.00366172	-0.116092	-0.123301	-0.112364	-0.0870239
A1AC53	0.912636	0.00820099	0.0262111	0.000484354	0.00886938	0.944786	0.0142766	0.038234	0.00283439	0.0194766	0.0772433	-0.0696894	-0.0811322	-0.0748776	-0.037114
A1ADX2	0.600176	0.0105033	0.0209209	0.000442489	0.00694741	0.722474	0.0172993	0.0318555	0.00268767	0.0160961	-0.000338037	-0.115349	-0.119193	-0.111096	-0.086494
A1AE69	0.589493	0.0082308	0.0179743	0.00234276	0.01111	0.713525	0.0143183	0.028093	0.00825207	0.0231864	0.0116968	-0.112475	-0.128397	-0.114795	-0.0859925
A1AEX2	0.871466	0.0285156	0.0598914	0.00268173	0.0297216	0.920004	0.0362174	0.0740594	0.00915896	0.0510207	0.00552879	-0.0722516	-0.0753301	-0.0800193	-0.055518
A1AFA2	0.779687	0.0405595	0.0426545	0.00518577	0.032881	0.861168	0.0490498	0.0560273	0.0149816	0.0557053	-0.016561	-0.0772103	-0.0811265	-0.076273	-0.0627927
A1AFW3	0.622615	0.0201817	0.0661863	0.0210054	0.0228506	0.741673	0.0273156	0.0809018	0.0455926	0.0408626	0.0412535	-0.0944842	-0.0984871	-0.086411	-0.0595322
A1AGY2	0.918846	0.00762315	0.0202717	0.00133524	0.0109804	0.948502	0.0134624	0.031057	0.00546463	0.0229644	0.0133937	-0.138719	-0.14412	-0.138064	-0.101878
A1AHM5	0.650674	0.00720816	0.0157708	0.000353183	0.00476206	0.763968	0.0129113	0.0253396	0.00227121	0.0118442	-0.0122111	-0.148226	-0.156906	-0.144449	-0.115448
A1AI47	0.899564	0.0265603	0.0309984	0.00186973	0.0192986	0.936869	0.0339826	0.0435442	0.00699696	0.035646	0.0239351	-0.104346	-0.132128	-0.125843	-0.0845955
A1AIG4	0.643357	0.00399036	0.0185629	0.00273558	0.0115823	0.758155	0.00849088	0.0288597	0.00930039	0.0239338	0.0112521	-0.110217	-0.121836	-0.114842	-0.0839106
A1AIK8	1.06e-06	4.25e-08	0.000195922	0.0193743	2.5e-09	3.67e-06	1.44e-06	0.00135076	0.0427608	2.17e-07	0.000301635	0.000558843	0.000637975	0.000433479	0.000482983
A1AIL8	0.89618	0.00254273	0.000559377	0.000356727	0.00628904	0.935076	0.00623882	0.00246695	0.0022887	0.0149223	0.00221028	-0.0471376	-0.05641	-0.0497636	-0.0377752
A1AJL2	0.605745	0.00139463	0.0091504	0.000256358	0.00326392	0.72743	0.00398702	0.0168096	0.00172502	0.00871359	0.00489598	-0.122105	-0.122619	-0.106834	-0.0866655
A1B002	1.07e-06	1.51e-05	0.000195922	0.196084	1.23e-07	3.67e-06	0.000203523	0.00135076	0.250548	3.89e-06	-0.000721855	-0.00235821	-0.00304057	-0.00179674	-0.00197934
A1B021	2.89e-05	0.00628817	2.01e-05	5.41e-05	0.0894779	7.87e-05	0.0123558	0.000356328	0.00060715	0.132348	0.000206987	-9.2e-06	-0.00011827	-8.04e-05	-2.1e-07
A1B2X1	2.72e-05	0.0118455	0.000190667	0.00429186	0.172577	7.6e-05	0.0189731	0.00135076	0.0129576	0.233893	0.0009759	-0.00100413	-0.0019566	-0.000783079	-0.000691978
A1BK00	5.65e-05	0.122062	0.00701876	0.171481	0.482671	0.000144444	0.137679	0.0161358	0.230838	0.527625	0.00129914	-7.43e-05	-0.000845938	0.00133908	0.000429504
A1C3L4	9.76e-07	0.000199723	0.00803563	0.0976297	0.00010552	3.67e-06	0.00102796	0.0161358	0.159474	0.000747127	0.00179378	0.000821554	0.000533179	0.00036227	0.000877695
A1C3L9	1e-06	4.29e-08	0.000193259	0.0231416	6.24e-09	3.67e-06	1.44e-06	0.00135076	0.0493119	4.05e-07	0.00110773	0.00150234	0.00166297	0.00113005	0.00135077
A1C3M0	1e-06	0.000213756	0.00825417	0.12503	0.000293059	3.67e-06	0.00102796	0.0161358	0.176145	0.00131457	0.00111039	0.000498537	0.00041058	0.000278966	0.000574618
A1E9R0	0.0029805	6.65e-05	0.0068779	0.0944791	2.24e-05	0.00589822	0.000603416	0.0161358	0.159474	0.000248585	-0.0012	-0.00193151	-0.00226178	-0.00135964	-0.00168823
A1E9R1	1.1e-06	0.0130908	0.00179165	0.000929923	0.272127	3.69e-06	0.0193547	0.00627335	0.00414056	0.32144	0.000475235	8.61e-05	7.75e-05	-6.75e-05	0.000142838
A1E9T1	1.07e-06	0.000269311	0.00659473	0.12503	0.000384198	3.67e-06	0.00102796	0.0161358	0.176145	0.00166703	0.00055543	0.000398462	0.000347824	0.000231164	0.00038322
A1E9T3	1.01e-06	0.000269311	0.00825417	0.12503	0.000397473	3.67e-06	0.00102796	0.0161358	0.176145	0.00168687	0.00158256	0.0012848	0.00117432	0.000797955	0.00120991
A1E9T7	0.000448948	0.00361728	0.173214	0.203534	0.00287864	0.00101402	0.00781419	0.194058	0.253609	0.00778716	-0.00155531	-0.00151462	-0.000692048	-0.000887815	-0.00116245
A1E9T8	1.07e-06	0.000260191	0.00814339	0.110814	0.000277807	3.67e-06	0.00102796	0.0161358	0.168247	0.0012535	0.000322858	0.00026209	0.000239546	0.000162755	0.000246812
A1E9W7	3.12e-06	0.00035316	0.00700529	0.125087	0.000626535	9.93e-06	0.00116324	0.0161358	0.176145	0.00218132	0.00164685	0.00121588	0.00111919	0.000750626	0.00118313
A1E9X0	1.07e-06	0.000269311	0.00825417	0.12503	0.000467164	3.67e-06	0.00102796	0.0161358	0.176145	0.00168687	0.000175213	0.000142233	0.000129999	8.83e-05	0.000133942
A1EA00	1.07e-06	0.000269311	0.00825417	0.12503	0.000467164	3.67e-06	0.00102796	0.0161358	0.176145	0.00168687	0.000368532	0.000299168	0.000273435	0.000185781	0.000281729
A1EA17	1.03e-06	0.000269311	0.00825417	0.12503	0.000420826	3.67e-06	0.00102796	0.0161358	0.176145	0.00168687	0.00206528	0.00167674	0.00153258	0.00104143	0.00157901
A1JHX8	0.000166377	0.00173615	2.82e-05	8.04e-05	0.0997361	0.000403492	0.00457072	0.000356328	0.000648158	0.145093	-0.0044824	0.00204679	0.00404983	0.00275274	0.00109174
A1JHY4	2.11e-05	0.00308471	0.0265844	0.162037	0.00193732	6.34e-05	0.00710086	0.0386885	0.218902	0.00555934	6.11e-05	4.96e-05	4.53e-05	3.08e-05	4.67e-05
A1JI09	1.03e-06	0.000251474	0.00803563	0.0976297	0.000129472	3.67e-06	0.00102796	0.0161358	0.159474	0.000865598	5.38e-05	4.37e-05	3.99e-05	2.71e-05	4.12e-05
A1JI13	0.0141142	0.00173615	2.82e-05	8.07e-05	0.0716613	0.0254281	0.00457072	0.000356328	0.000648158	0.110277	-0.000262179	0.00034567	0.00053265	0.00036191	0.000244513
A1JIF2	0.00244894	5.06e-08	0.000201244	0.20058	8.37e-07	0.00503284	1.44e-06	0.00135076	0.250548	1.76e-05	-0.000860472	-0.00124778	-0.00139148	-0.000822448	-0.00108055
A1JIG1	0.013544	5.06e-08	0.000201244	0.20058	4.74e-06	0.0247409	1.44e-06	0.00135076	0.250548	7.2e-05	-0.00101127	-0.00146649	-0.00163539	-0.000966582	-0.00126993
A1JIH8	0.00243274	5.02e-08	0.000198584	0.194847	8.32e-07	0.00503284	1.44e-06	0.00135076	0.250548	1.76e-05	-0.000758768	-0.00133747	-0.00155221	-0.000917429	-0.00114147
A1JIJ1	0.0139022	0.000566049	0.000389068	0.0504154	3.68e-05	0.0252207	0.00174445	0.00182209	0.0942019	0.00036496	-0.00622102	-0.0205836	-0.0279459	-0.0175648	-0.0180788
A1JIP6	0.0434733	1.4e-05	0.000201244	0.20058	7.17e-05	0.0720878	0.000198428	0.00135076	0.250548	0.000569958	-0.000738704	-0.00174132	-0.00201211	-0.00118917	-0.00142033
A1JIW5	0.00244894	5.06e-08	0.000201244	0.20058	8.37e-07	0.00503284	1.44e-06	0.00135076	0.250548	1.76e-05	-0.000612587	-0.000888282	-0.00099057	-0.000585519	-0.00076924
A1JJA0	9.89e-07	0.00694526	2.82e-05	6.78e-05	0.164925	3.67e-06	0.0127278	0.000356328	0.00060715	0.224644	0.00015435	-0.000147828	-0.000273754	-0.000185986	-0.000113305
A1JK26	0.0434733	5.06e-08	0.000201244	0.683543	7.17e-05	0.0720878	1.44e-06	0.00135076	0.729953	0.000569958	-0.000998107	-0.00177536	-0.00197987	-0.00056894	-0.00133057
A1JKD9	1.02e-06	0.00694526	2.82e-05	6.78e-05	0.161538	3.67e-06	0.0127278	0.000356328	0.00060715	0.22114	0.000540544	-0.00051784	-0.000959063	-0.000651529	-0.000396972
A1JKK4	0.013544	5.06e-08	0.000201244	0.20058	4.74e-06	0.0247409	1.44e-06	0.00135076	0.250548	7.2e-05	-0.000769824	-0.00111631	-0.00124487	-0.000735807	-0.000966703
A1JLD8	0.234003	NA	NA	NA	0.471557	0.326938	NA	NA	NA	0.516893	0.000376876	0	0	0	9.42e-05
A1JMJ9	0.307659	NA	NA	NA	0.534769	0.414353	NA	NA	NA	0.5761	0	0	0	0	0
A1JNH6	1.02e-06	0.00694526	2.82e-05	6.78e-05	0.161538	3.67e-06	0.0127278	0.000356328	0.00060715	0.22114	0.000329714	-0.00031582	-0.000584878	-0.000397347	-0.000242083
A1JNN2	0.013544	5.06e-08	0.000201244	0.20058	4.74e-06	0.0247409	1.44e-06	0.00135076	0.250548	7.2e-05	-0.00195169	-0.00283065	-0.00315684	-0.00186542	-0.00245115
A1JNS2	1.07e-06	4.99e-08	0.000195922	0.192625	7.61e-09	3.67e-06	1.44e-06	0.00135076	0.250548	4.56e-07	-0.00023903	-0.000452313	-0.000531442	-0.000314152	-0.000384234
A1JNS5	0.00244894	1.4e-05	0.000201244	0.20058	5.14e-06	0.00503284	0.000198428	0.00135076	0.250548	7.57e-05	-0.000184655	-0.000438262	-0.000543944	-0.000321542	-0.000372101
A1JNX2	0.00244894	5.06e-08	0.000201244	0.20058	8.37e-07	0.00503284	1.44e-06	0.00135076	0.250548	1.76e-05	-0.0012596	-0.00182667	-0.00203709	-0.00120393	-0.00158182
A1JNY0	0.307659	NA	NA	NA	0.534769	0.414353	NA	NA	NA	0.5761	0	0	0	0	0
A1JP70	1.04e-06	0.000243139	0.00793077	0.0854634	7.34e-05	3.67e-06	0.00102796	0.0161358	0.147497	0.000569958	2.07e-05	1.68e-05	1.53e-05	1.04e-05	1.58e-05
A1JP80	0.0450969	0.00173615	2.82e-05	8.1e-05	0.0603002	0.0738465	0.00457072	0.000356328	0.000648158	0.0948859	-0.00294733	0.00344459	0.00577133	0.00392362	0.00254805
A1JP82	0.013544	5.06e-08	0.000201244	0.20058	4.74e-06	0.0247409	1.44e-06	0.00135076	0.250548	7.2e-05	-0.000996463	-0.00144501	-0.00161144	-0.000952427	-0.00125133
A1JPP1	0.00267503	4.99e-08	0.000195922	0.192625	9.1e-07	0.00532336	1.44e-06	0.00135076	0.250548	1.84e-05	-0.000535672	-0.000885902	-0.00101585	-0.000600458	-0.00075947
A1JQW9	0.00244894	5.06e-08	0.000201244	0.20058	8.37e-07	0.00503284	1.44e-06	0.00135076	0.250548	1.76e-05	-0.00052049	-0.000754726	-0.00084163	-0.000497493	-0.000653585
A1JRK0	0.00244894	5.06e-08	0.000201244	0.20058	8.37e-07	0.00503284	1.44e-06	0.00135076	0.250548	1.76e-05	-0.000648164	-0.000939876	-0.00104811	-0.000619524	-0.000813918
A1JS01	0.974413	0.0120672	0.0122214	0.00599747	0.0258017	0.984387	0.01923	0.0215418	0.0168168	0.045278	0.0576287	-0.134816	-0.170353	-0.135321	-0.0957153
A1JS10	0.0434733	5.06e-08	0.000201244	0.683543	7.17e-05	0.0720878	1.44e-06	0.00135076	0.729953	0.000569958	-0.000137	-0.00102878	-0.00114726	-0.000475013	-0.000697013
A1JS34	9.9e-07	0.000251474	0.00803563	0.0976297	0.00012223	3.67e-06	0.00102796	0.0161358	0.159474	0.000831689	0.00104158	0.000741895	0.000678091	0.000460738	0.000730577
A1JS57	1.06e-06	0.0362938	0.00613107	0.000693576	0.388149	3.67e-06	0.044692	0.0161358	0.00360511	0.434347	0.00498582	-0.00237279	-0.00433893	-0.00375692	-0.00137071
A1JSN5	0.307659	NA	NA	NA	0.534769	0.414353	NA	NA	NA	0.5761	0	0	0	0	0
A1JSN7	0.00244894	5.06e-08	0.000201244	0.20058	8.37e-07	0.00503284	1.44e-06	0.00135076	0.250548	1.76e-05	-0.00209923	-0.0030447	-0.00339559	-0.00200643	-0.00263649
A1JTC6	0.110858	0.00165878	2.69e-05	0.000106559	0.0522096	0.166006	0.00457072	0.000356328	0.000779935	0.0835679	-0.00151044	0.00621243	0.00962834	0.0065486	0.00521973
A1JTG3	0.410475	0.000917599	0.0164848	0.00131654	0.00141695	0.532248	0.00269726	0.0262267	0.00541432	0.00426987	0.0372945	-0.0971279	-0.0965853	-0.0809229	-0.0593354
A1K1S0	1.68e-05	0.000785495	0.098301	0.049394	2.07e-05	5.1e-05	0.00234491	0.115265	0.0925335	0.000236695	-0.0041414	-0.00556315	-0.0029246	-0.00398855	-0.00415442
A1K1S2	6.3e-05	0.0210014	0.00567469	0.00447009	0.214558	0.000160451	0.0281913	0.0160064	0.0133464	0.269365	0.00126357	-0.00187387	-0.000670277	-0.00133506	-0.000653908
A1K4J7	1.18e-06	0.0448108	0.00765119	6.65e-05	0.31014	3.86e-06	0.0537564	0.0161358	0.00060715	0.358455	0.000948669	0.000274606	0.000273718	-0.000203524	0.000323367
A1KB05	1.07e-06	0.00171942	2.8e-05	0.000217272	0.144111	3.67e-06	0.00457072	0.000356328	0.00149656	0.202561	-0.000209214	3.75e-05	0.000113448	7.71e-05	4.71e-06
A1KB12	0.000159995	5.06e-08	0.0141469	0.20058	9.13e-07	0.000391415	1.44e-06	0.0238253	0.250548	1.84e-05	-0.00115424	-0.00196881	-0.00223168	-0.0013422	-0.00167423
A1KB22	2.99e-05	0.00341591	0.0280219	0.204541	0.00606685	8.09e-05	0.00757619	0.0402739	0.254563	0.0144919	0.000836158	0.0006788	0.000620421	0.00042155	0.000639232
A1KB23	3.8e-05	0.00310244	0.0334422	0.0595713	0.00110755	9.91e-05	0.00713063	0.0462947	0.10952	0.00357453	0.000564483	0.000313822	0.000187375	0.000371918	0.000359399
A1KB29	0.281369	0.233122	0.17713	0.0751153	0.0746315	0.386105	0.254858	0.198022	0.134771	0.114013	-0.00628681	-0.00643174	-0.0119158	-0.0115296	-0.00904097
A1KB38	0.947708	0.250117	0.964093	0.101189	0.588709	0.967613	0.272411	0.967977	0.164283	0.627772	0.000948252	-0.00204011	0.0105939	-0.00835752	0.00028614
A1R3H9	1.07e-06	0.000260191	0.00814339	0.110814	0.000277807	3.67e-06	0.00102796	0.0161358	0.168247	0.0012535	0.000159954	0.000129846	0.000118677	8.06e-05	0.000122277
A1R567	1.07e-06	0.000260191	0.00814339	0.110814	0.000277807	3.67e-06	0.00102796	0.0161358	0.168247	0.0012535	0.000241636	0.000196154	0.000179282	0.000121809	0.00018472
A1R7V3	1.07e-06	0.000269311	0.00825417	0.12503	0.000467164	3.67e-06	0.00102796	0.0161358	0.176145	0.00168687	0.00138602	0.00112523	0.00102847	0.000698831	0.00105964
A1R8R6	1.07e-06	0.000269311	0.00825417	0.12503	0.000467164	3.67e-06	0.00102796	0.0161358	0.176145	0.00168687	0.000232491	0.000188731	0.000172497	0.000117198	0.000177729
A1R8R9	1.05e-06	0.000260191	0.00814339	0.110814	0.000263471	3.67e-06	0.00102796	0.0161358	0.168247	0.0012535	9.19e-05	7.46e-05	6.82e-05	4.63e-05	7.03e-05
A1R8T2	1.07e-06	0.000260191	0.00814339	0.110814	0.000277807	3.67e-06	0.00102796	0.0161358	0.168247	0.0012535	0.000256041	0.000207848	0.00018997	0.00012907	0.000195732
A1R8T5	1.14e-06	0.000249022	0.0117087	0.392091	0.0138489	3.76e-06	0.00102796	0.0207927	0.453624	0.0275036	0.00222958	0.00145656	0.00103538	0.00045068	0.00129305
A1R8U1	1.07e-06	0.000278857	0.00836807	0.140286	0.000749731	3.67e-06	0.00102924	0.0161358	0.193704	0.00249723	0.000331277	0.000268924	0.000245793	0.000166999	0.000253248
A1R8U6	5.8e-06	7.35e-07	0.000507524	0.023304	8.19e-06	1.78e-05	1.78e-05	0.00228174	0.0496091	0.000109196	0.00742617	0.00958993	0.0120148	0.00626302	0.00882348
A1R8U9	0.502952	0.000336514	2.8e-05	0.000189805	0.0236425	0.631501	0.00113102	0.000356328	0.00132346	0.0420516	0.00442538	0.00301851	0.00325319	0.00221105	0.00322703
A1R8V1	1.07e-06	0.000260191	0.00814339	0.110814	0.000277807	3.67e-06	0.00102796	0.0161358	0.168247	0.0012535	0.000391118	0.000317503	0.000290194	0.000197167	0.000298996
A1R8V2	1.07e-06	0.000278857	0.00836807	0.140286	0.000749731	3.67e-06	0.00102924	0.0161358	0.193704	0.00249723	0.00108221	0.000878562	0.000803007	0.000545621	0.00082735
A1RC68	0.162731	0.000884131	2.86e-05	0.00011306	0.0457279	0.23621	0.00260338	0.00035795	0.00082371	0.0742389	-0.00160806	0.000180809	0.00107008	0.00072711	9.25e-05
A1RCB2	1.03e-06	0.000269311	0.00648414	0.12503	0.000339263	3.67e-06	0.00102796	0.0161358	0.176145	0.00149896	0.000203625	0.000135228	0.000113163	7.46e-05	0.000131663
A1S1G8	1.09e-06	0.000228764	0.00926397	0.0496543	0.000241652	3.68e-06	0.00102796	0.016985	0.0929942	0.0012535	0.00156776	0.00150523	0.0014737	0.00111216	0.00141471
A1S208	1.02e-06	0.000243139	0.00793077	0.0854634	7.4e-05	3.67e-06	0.00102796	0.0161358	0.147497	0.000569958	0.000515802	0.000418724	0.000382709	0.000260028	0.000394316
A1S225	0.307659	NA	NA	NA	0.534769	0.414353	NA	NA	NA	0.5761	0	0	0	0	0
A1S235	1.02e-06	0.00694526	2.82e-05	6.78e-05	0.161538	3.67e-06	0.0127278	0.000356328	0.00060715	0.22114	0.000962948	-0.000922767	-0.00170921	-0.00116104	-0.000707516
A1S236	2.67e-05	0.00343305	2.01e-05	0.000571216	0.0871198	7.48e-05	0.00760207	0.000356328	0.00317542	0.129734	0.00113176	6.51e-05	-0.000379535	-0.0002271	0.000147562
A1S2D4	2.79e-05	0.0118208	2.01e-05	5.38e-05	0.106509	7.7e-05	0.0189514	0.000356328	0.00060715	0.153802	0.00022274	-7.21e-05	-0.000232997	-0.000158297	-6.02e-05
A1S3S7	1.01e-06	0.00748833	2.82e-05	6.8e-05	0.163261	3.67e-06	0.0132778	0.000356328	0.00060715	0.222984	0.0039583	-0.00363496	-0.00681065	-0.00462373	-0.00277776
A1S3Z0	1.02e-06	0.000243139	0.00793077	0.0854634	7.4e-05	3.67e-06	0.00102796	0.0161358	0.147497	0.000569958	0.000451439	0.000366473	0.000334952	0.000227579	0.000345111
A1S6G7	1.02e-06	0.000243139	0.00793077	0.0854634	7.4e-05	3.67e-06	0.00102796	0.0161358	0.147497	0.000569958	0.000274398	0.000222751	0.000203591	0.000138325	0.000209766
A1S9A6	1.02e-06	0.000243139	0.00793077	0.0854634	7.4e-05	3.67e-06	0.00102796	0.0161358	0.147497	0.000569958	0.00032829	0.000266499	0.000243577	0.000165493	0.000250965
A1SEF9	1.07e-06	4.25e-08	0.000195922	0.0193743	2.66e-09	3.67e-06	1.44e-06	0.00135076	0.0427608	2.17e-07	5.56e-06	2.94e-05	3.67e-05	2.49e-05	2.42e-05
A1SNJ2	0.371309	0.612566	0.0372867	0.727247	0.355882	0.487839	0.632444	0.0500694	0.769942	0.402608	-0.00526651	-0.00625358	-0.0223607	-0.00542148	-0.00982557
A1SNJ3	3.26e-06	2.59e-07	0.00039671	0.00660638	1.04e-07	1.03e-05	6.5e-06	0.00185341	0.0180837	3.63e-06	0.00137543	0.00233	0.00257738	0.00288521	0.00229201
A1SNN5	1.07e-06	0.000213593	0.00825417	0.12503	0.000406076	3.67e-06	0.00102796	0.0161358	0.176145	0.00168687	0.000716884	0.000290364	0.00011261	7.65e-05	0.000299092
A1SNN7	1.07e-06	0.000269311	0.00825417	0.12503	0.000467164	3.67e-06	0.00102796	0.0161358	0.176145	0.00168687	0.000365731	0.000296895	0.000271358	0.000184369	0.000279588
A1SNU4	1.07e-06	0.000260191	0.00814339	0.110814	0.000277807	3.67e-06	0.00102796	0.0161358	0.168247	0.0012535	0.000293576	0.000238319	0.00021782	0.000147993	0.000224427
A1SQS2	1.07e-06	0.000269311	0.00825417	0.12503	0.000467164	3.67e-06	0.00102796	0.0161358	0.176145	0.00168687	0.00046566	0.000378017	0.000345503	0.000234748	0.000355982
A1SXW6	9.89e-07	0.00350164	0.000251432	6.78e-05	0.164925	3.67e-06	0.00761771	0.00137661	0.00060715	0.224644	4.08e-05	-4.17e-05	-6.83e-05	-4.91e-05	-2.96e-05
A1T059	2.96e-05	0.00688693	2.01e-05	5.41e-05	0.090943	8.05e-05	0.0127278	0.000356328	0.00060715	0.134332	0.000669964	-0.000413136	-0.000959787	-0.000652021	-0.000338745
A1T0D8	2.96e-07	7.61e-05	0.00019124	0.00784187	5.24e-09	3.67e-06	0.000663833	0.00135076	0.0202936	3.5e-07	-0.00087276	-0.00183291	-0.00223316	-0.00151686	-0.00161392
A1TJ03	2.79e-05	2.61e-05	0.00321105	0.0287513	4.18e-06	7.7e-05	0.000275318	0.01034	0.0585753	6.67e-05	-0.00309014	-0.00250796	-0.00229205	-0.00155685	-0.00236175
A1TJ11	1.07e-06	0.000269311	0.00825417	0.12503	0.000467164	3.67e-06	0.00102796	0.0161358	0.176145	0.00168687	0.00119347	0.000968895	0.000885574	0.000601729	0.000912418
A1TJ12	1.07e-06	0.00703893	2.82e-05	6.8e-05	0.149301	3.67e-06	0.0127278	0.000356328	0.00060715	0.208537	0.000679029	-2.26e-05	-0.00031504	-0.000214034	3.18e-05
A1TJ41	1.07e-06	0.0002135	0.00825417	0.12503	0.000384198	3.67e-06	0.00102796	0.0161358	0.176145	0.00166703	0.000857341	0.000553184	0.000426432	0.000289737	0.000531674
A1TJS7	0.000491354	0.0443576	0.00133848	0.000477576	0.266835	0.00110572	0.0532357	0.00528219	0.00280486	0.316164	-0.000401318	-0.000640569	-0.00152728	-0.00157007	-0.00103481
A1TJT1	1.07e-06	0.000260191	0.00814339	0.110814	0.000277807	3.67e-06	0.00102796	0.0161358	0.168247	0.0012535	0.000512071	0.000415695	0.00037994	0.000258147	0.000391463
A1TJU3	1.07e-06	0.000260191	0.00814339	0.110814	0.000277807	3.67e-06	0.00102796	0.0161358	0.168247	0.0012535	0.00113103	0.000918199	0.000839236	0.00057024	0.000864677
A1TLE7	1.07e-06	0.000260191	0.00814339	0.110814	0.000277807	3.67e-06	0.00102796	0.0161358	0.168247	0.0012535	0.000787648	0.000639417	0.000584424	0.00039709	0.000602145
A1TLL1	1.07e-06	0.00703893	0.000265425	6.8e-05	0.180106	3.67e-06	0.0127278	0.00137661	0.00060715	0.240388	0.000472476	-0.000150386	-0.000378836	-0.00027854	-8.38e-05
A1TLM6	1.07e-06	0.000269311	0.00825417	0.12503	0.000467164	3.67e-06	0.00102796	0.0161358	0.176145	0.00168687	0.000851341	0.000691127	0.000631688	0.000429206	0.00065084
A1TM32	0.251282	0.059001	0.0202343	0.0712109	0.244435	0.348612	0.0693335	0.0310143	0.128872	0.29428	0.000507366	-0.000456317	-0.00176159	-0.000168687	-0.000469808
A1TND3	1.12e-06	0.0135411	2.8e-05	6.79e-05	0.164411	3.71e-06	0.0195878	0.000356328	0.00060715	0.224319	0.00128792	0.000221626	-0.000316449	-0.000240797	0.000238075
A1TNY6	0.641763	0.232183	0.392725	0.168524	0.480283	0.756859	0.25386	0.42058	0.227177	0.525368	0.00165544	-0.000554677	0.0034893	-0.00281427	0.000443948
A1TR36	1.07e-06	0.000260191	0.00814339	0.110814	0.000277807	3.67e-06	0.00102796	0.0161358	0.168247	0.0012535	0.000459716	0.000373192	0.000341093	0.000231752	0.000351438
A1TRM6	1.07e-06	0.000260191	0.00814339	0.110814	0.000277807	3.67e-06	0.00102796	0.0161358	0.168247	0.0012535	0.00115964	0.000941426	0.000860467	0.000584667	0.00088655
A1TVT4	1.07e-06	0.00713471	0.00159644	6.81e-05	0.194705	3.67e-06	0.0128194	0.00581176	0.00060715	0.252115	0.00171191	0.000386587	0.000546753	-0.000112774	0.000633119
A1TWI9	1.07e-06	0.000269311	0.00825417	0.12503	0.000467164	3.67e-06	0.00102796	0.0161358	0.176145	0.00168687	0.000694496	0.000563793	0.000515303	0.000350123	0.000530929
A1TYJ2	1.09e-06	0.000132865	0.00659473	0.0297862	9.65e-05	3.68e-06	0.00102796	0.0161358	0.0602166	0.00069689	0.000814095	0.000323235	8.22e-05	0.000243481	0.000365755
A1U7J7	3.88e-05	0.0037247	0.0443394	0.0568447	0.0120991	0.000101132	0.00800902	0.0578883	0.104954	0.0247614	0.00309608	0.00247872	0.00214269	0.00324411	0.0027404
A1USL8	2.7e-05	0.00223674	0.0284245	0.0343012	0.000143883	7.54e-05	0.00561422	0.0407362	0.066172	0.000870538	0.00360044	0.00225007	0.00156843	0.00121338	0.00215808
A1UTL8	4.11e-05	0.0555144	0.000805113	0.16788	0.561319	0.000106572	0.0655291	0.00344593	0.226355	0.60109	0.00685568	-0.00514995	-0.0151395	0.00235542	-0.0027696
A1VFP3	1.08e-06	0.0416051	0.00159368	0.0211434	0.445796	3.67e-06	0.0501801	0.00580823	0.0458584	0.491744	7.55e-05	-0.00445802	-0.00649992	-0.000389526	-0.002818
A1VIP9	0.653436	0.135082	0.549725	0.176827	0.19733	0.765968	0.151529	0.576255	0.234755	0.254973	-0.00495591	-0.0118036	0.00230301	-0.0114275	-0.00647101
A1VJ41	1.04e-06	0.00699148	0.0232658	6.79e-05	0.291309	3.67e-06	0.0127278	0.034658	0.00060715	0.340395	0.00130687	-0.00105986	0.00588576	-0.00139054	0.00118556
A1VLH1	1.08e-06	0.000260191	0.00814339	0.110814	0.000260612	3.67e-06	0.00102796	0.0161358	0.168247	0.0012535	0.000512806	0.000416291	0.000380486	0.000258517	0.000392025
A1W3L0	1.07e-06	0.000260191	0.00814339	0.110814	0.000277807	3.67e-06	0.00102796	0.0161358	0.168247	0.0012535	0.000890835	0.00072319	0.000660994	0.00044912	0.000681035
A1W3Q0	1.05e-06	0.0382158	0.00672126	6.81e-05	0.35905	3.67e-06	0.0466392	0.0161358	0.00060715	0.405745	0.000741477	-2.9e-06	0.000284354	-0.000369446	0.000163372
A1W6I6	0.000271623	0.0189156	0.00156003	0.0214482	0.334837	0.00063342	0.0258539	0.0057256	0.0464159	0.382095	0.00107886	-0.0015305	-0.0016932	0.000438016	-0.000426708
A1WE11	1.07e-06	0.00708767	0.000272924	6.81e-05	0.173042	3.67e-06	0.012759	0.00137661	0.00060715	0.234376	0.000175896	-2.41e-05	-9.74e-05	-7.3e-05	-4.62e-06
A1WF53	1.07e-06	0.000260191	0.00814339	0.110814	0.000277807	3.67e-06	0.00102796	0.0161358	0.168247	0.0012535	0.000620252	0.000503519	0.000460212	0.000312689	0.000474168
A1WG50	0.00205795	0.0389299	0.0822395	0.261598	0.0603569	0.00435667	0.0473797	0.0983051	0.316024	0.0949598	0.00421715	0.00270332	0.00339754	0.00234679	0.0031662
A1WIQ4	1.05e-06	0.000251474	0.00803563	0.0976297	0.000148253	3.67e-06	0.00102796	0.0161358	0.159474	0.000870538	0.000287939	0.000233743	0.000213638	0.000145151	0.000220118
A1WVC7	1.09e-06	0.154706	2.8e-05	0.000454399	0.374104	3.68e-06	0.172398	0.000356328	0.00272578	0.420327	0.00232903	0.00187593	-0.000155878	-0.000152532	0.000974137
A1WWV4	0.00970364	0.000441392	0.00280762	0.0313091	0.000644093	0.0182651	0.00138487	0.0094055	0.0610052	0.00223528	-0.000900832	-0.000443073	-0.000253888	-0.000172489	-0.000442571
A1XFZ3	1.05e-06	0.000251474	0.00803563	0.0976297	0.000148253	3.67e-06	0.00102796	0.0161358	0.159474	0.000870538	0.000604044	0.00049036	0.000448185	0.000304517	0.000461777
A1XPK1	0.000198676	1.97e-05	0.00240659	0.0451852	0.000123251	0.000475858	0.000255517	0.00824834	0.0850833	0.000836308	0.00450296	0.00576976	0.00624017	0.00444912	0.0052405
A2BYN7	0.014002	0.000101168	2.26e-05	0.000184549	0.0455744	0.0253853	0.000838035	0.000356328	0.00129331	0.0740144	-0.00604758	0.0105361	0.0124861	0.00849499	0.00636741
A2CC84	0.0019553	0.000568008	9.83e-05	0.00148427	0.170307	0.00415377	0.00175021	0.0011722	0.00591276	0.231073	-0.010228	0.0149591	0.0157351	0.0106109	0.00776926
A2EYC4	0.023381	0.00881045	6e-05	0.0245805	0.112396	0.0404919	0.0150983	0.000730245	0.0519454	0.161468	0.00216113	0.000405838	-0.00457442	0.00513665	0.0007823
A2RHG9	1.24e-06	0.304154	0.0304498	0.00690858	0.844654	4.05e-06	0.327576	0.0429163	0.0187103	0.862305	0.00428424	-0.00387803	-0.0057769	-0.00818213	-0.0033882
A2RHL0	1.04e-06	0.00694089	0.000251382	6.79e-05	0.186471	3.67e-06	0.0127278	0.00137661	0.00060715	0.245142	0.000101874	-5.3e-06	-4.46e-05	-3.39e-05	4.51e-06
A2RHP6	0.0458368	0.00280353	0.0138545	0.196084	0.00116762	0.074608	0.0067053	0.0237631	0.250548	0.00366961	-0.00224793	-0.00532122	-0.00666645	-0.00403075	-0.00456659
A2RHZ5	1.06e-06	0.00349692	0.000258267	6.79e-05	0.155544	3.67e-06	0.00761771	0.00137661	0.00060715	0.215761	6.93e-05	-2.04e-05	-4.93e-05	-3.65e-05	-9.2e-06
A2RI03	0.105874	0.000374302	0.0143396	0.667319	0.00243105	0.159409	0.00121072	0.0239249	0.721235	0.00676043	0.000593949	-0.00482626	-0.00661524	-0.00252495	-0.00334313
A2RI17	9.5e-07	0.00694526	0.000251432	0.000870442	0.229496	3.67e-06	0.0127278	0.00137661	0.00404427	0.280178	0.000365611	-0.00331687	-0.00456838	-0.00279978	-0.00257985
A2RI45	0.013544	0.153246	0.103057	0.449544	0.0686183	0.0247409	0.170869	0.12042	0.513673	0.106272	-0.00326803	-0.000707098	-0.000158022	-9.34e-05	-0.00105664
A2RI47	0.0141142	1.45e-05	0.000198584	0.672943	7.85e-05	0.0254281	0.000198428	0.00135076	0.722564	0.000589356	-0.00131622	-0.00410412	-0.00526733	-0.00206031	-0.003187
A2RI86	0.105881	0.000386	0.000268395	0.662403	0.00133738	0.159409	0.00123887	0.00137661	0.71895	0.00405636	-0.000937242	-0.00415518	-0.00526658	-0.00264544	-0.00325111
A2RIB7	0.107382	0.0029184	0.0148385	0.672234	0.00447939	0.161246	0.00683457	0.0241389	0.722564	0.0113081	-0.000253597	-0.00615034	-0.00782534	-0.00293707	-0.00429159
A2RIE6	0.0138965	1.45e-05	0.0140011	0.198339	7.76e-05	0.0252126	0.000198428	0.0237941	0.250548	0.000586315	-0.000602226	-0.00306657	-0.00397122	-0.00241924	-0.00251481
A2RIF3	9.89e-07	0.00694526	2.82e-05	6.78e-05	0.164925	3.67e-06	0.0127278	0.000356328	0.00060715	0.224644	2.6e-05	-2.49e-05	-4.61e-05	-3.13e-05	-1.91e-05
A2RIH3	0.043716	0.000332029	0.0140011	0.667996	0.00114692	0.0724166	0.00112623	0.0237941	0.721235	0.00364034	-0.00141119	-0.00544322	-0.00675694	-0.00199685	-0.00390205
A2RIH4	9.84e-07	0.00738118	0.000251332	0.000854813	0.227244	3.67e-06	0.0131256	0.00137661	0.00404427	0.277932	0.00125852	-0.000856158	-0.00155085	-0.000972614	-0.000530274
A2RIM4	1.03e-06	0.0129977	0.000251382	0.000862805	0.251861	3.67e-06	0.0193547	0.00137661	0.00404427	0.301327	0.000848895	-0.00301729	-0.0047656	-0.00293692	-0.00246773
A2RIS2	1.03e-06	0.000243139	0.00793077	0.0854634	7.37e-05	3.67e-06	0.00102796	0.0161358	0.147497	0.000569958	6.64e-05	5.39e-05	4.93e-05	3.35e-05	5.07e-05
A2RIT6	0.0138965	1.45e-05	0.0144866	0.672943	0.000229383	0.0252126	0.000198428	0.0239249	0.722564	0.0012535	-0.000755658	-0.00398904	-0.00517643	-0.00203443	-0.00298889
A2RIW1	0.0441761	0.00279303	0.0144866	0.198339	0.00117012	0.0729807	0.0067053	0.0239249	0.250548	0.00367452	-0.00123702	-0.00243795	-0.00290861	-0.00175151	-0.00208377
A2RJM8	9.9e-07	0.0138473	0.000265425	0.000906862	0.264436	3.67e-06	0.0198635	0.00137661	0.00408244	0.313797	0.000138812	-0.00290413	-0.0042537	-0.00260697	-0.00240649
A2RJR5	0.0142613	1.51e-05	0.0148385	0.667319	0.000234232	0.0256341	0.000203523	0.0241389	0.721235	0.0012535	-0.00201322	-0.00459211	-0.00553886	-0.00231105	-0.00361381
A2RJS3	0.00244894	5.06e-08	0.0141469	0.20058	5.14e-06	0.00503284	1.44e-06	0.0238253	0.250548	7.57e-05	-0.000594328	-0.00093563	-0.00104575	-0.00062789	-0.000800898
A2RK25	1.02e-06	0.00694526	2.82e-05	6.78e-05	0.161538	3.67e-06	0.0127278	0.000356328	0.00060715	0.22114	0.000324169	-0.000310508	-0.00057504	-0.000390664	-0.000238011
A2RK52	0.623132	0.000351756	0.0137071	0.193817	0.0106974	0.741972	0.00116078	0.0236858	0.250548	0.0225283	0.00180813	-0.00151015	-0.00204958	-0.00125478	-0.000751595
A2RK98	0.0467813	0.00286039	0.000195922	0.667319	0.00119878	0.0754477	0.0067713	0.00135076	0.721235	0.00373704	-0.00124223	-0.00383556	-0.00493201	-0.00190119	-0.00297775
A2RKG9	1.02e-06	0.0129146	2.82e-05	0.000870442	0.220967	3.67e-06	0.0193547	0.000356328	0.00404427	0.272644	0.000136893	-0.00331714	-0.00506258	-0.00299073	-0.00280839
A2RKQ0	0.0450969	0.000380793	0.0144866	0.677876	0.00126434	0.0738465	0.0012256	0.0239249	0.725536	0.00387878	0.000136214	-0.00375846	-0.00533202	-0.00212993	-0.00277105
A2RKR4	0.0144838	0.000374302	0.0143396	0.667319	0.000585416	0.0259481	0.00121072	0.0239249	0.721235	0.00205736	-0.0013838	-0.00390484	-0.0050441	-0.00197666	-0.00307735
A2RKV5	0.0434733	1.4e-05	0.0141469	0.20058	0.000213315	0.0720878	0.000198428	0.0238253	0.250548	0.00119273	4.66e-05	-0.00195501	-0.0026624	-0.00163035	-0.00155028
A2RKW7	0.0446364	0.00273705	0.0144866	0.677876	0.0024059	0.0735051	0.00664605	0.0239249	0.725536	0.00672044	-0.00337458	-0.00509668	-0.00575378	-0.000695788	-0.00373021
A2RLD8	1.02e-06	0.00694526	0.000251432	6.78e-05	0.189567	3.67e-06	0.0127278	0.00137661	0.00060715	0.247066	0.000166027	-0.000159013	-0.000278213	-0.000200058	-0.000117814
A2RLU5	0.0441761	0.00279303	0.0140011	0.198339	0.00116237	0.0729807	0.0067053	0.0237941	0.250548	0.00365723	-0.00152583	-0.00393289	-0.00493637	-0.00298594	-0.00334526
A2RM37	0.106629	0.00286039	0.0143396	0.667319	0.00439112	0.160312	0.0067713	0.0239249	0.721235	0.0111354	-0.000993493	-0.00460722	-0.00580335	-0.0020587	-0.00336569
A2RM73	1.05e-06	0.00694526	0.000251432	6.78e-05	0.185806	3.67e-06	0.0127278	0.00137661	0.00060715	0.244892	8.13e-05	-7.79e-05	-0.000136258	-9.8e-05	-5.77e-05
A2RMJ9	0.0458322	0.000336411	0.000195922	0.192625	0.000203727	0.074608	0.00113102	0.00135076	0.250548	0.00114832	-3.78e-05	-0.0021054	-0.00282876	-0.00167163	-0.0016609
A2RN27	0.0446364	0.000369264	0.0144866	0.677876	0.00124801	0.0735051	0.00120082	0.0239249	0.725536	0.00384617	-0.000922554	-0.00317416	-0.00417234	-0.00149498	-0.00244101
A2RNA8	0.0467813	0.00286039	0.0143396	0.662403	0.00243121	0.0754477	0.0067713	0.0239249	0.71895	0.00676043	-0.00134819	-0.00371586	-0.00460933	-0.00218916	-0.00296563
A2RNF7	0.00255918	1.38e-05	0.0144866	0.198339	2.37e-05	0.00515264	0.000198428	0.0239249	0.250548	0.000257669	-0.000960884	-0.00284508	-0.00353658	-0.0021454	-0.00237199
A2RNH9	9.28e-07	0.0135791	0.000251382	0.000862805	0.271557	3.67e-06	0.0196207	0.00137661	0.00404427	0.320883	0.00255663	-0.00169627	-0.00257681	-0.00158401	-0.000825116
A2RNQ2	0.0458368	0.0122168	0.0148385	0.662403	0.0043915	0.074608	0.0193547	0.0241389	0.71895	0.0111354	-0.00325521	-0.00378643	-0.00426143	-0.00183753	-0.00328515
A2RNT2	0.0147097	0.0029184	0.0148385	0.196084	0.000566949	0.0261824	0.00683457	0.0241389	0.250548	0.00200422	-0.00108432	-0.00265833	-0.00336928	-0.0020403	-0.00228806
A2RNV0	0.107382	0.0128649	0.0148385	0.196084	0.0044573	0.161246	0.0193547	0.0241389	0.250548	0.0112611	0.00192006	-0.00496801	-0.00740001	-0.00452411	-0.00374302
A2RNZ6	0.0467813	0.00286039	0.0148385	0.196084	0.00120668	0.0754477	0.0067713	0.0241389	0.250548	0.00375792	-0.00115381	-0.00442664	-0.0057568	-0.00349292	-0.00370754
A2SKL7	3.4e-05	0.0791362	0.000982117	5.45e-05	0.25093	8.96e-05	0.0913653	0.00399004	0.00060715	0.300562	0.00128652	0.000274832	-0.000839874	-0.000895639	-4.35e-05
A2SLD5	1.07e-06	0.00702757	0.00773399	0.000906342	0.263361	3.67e-06	0.0127278	0.0161358	0.00408244	0.312749	0.000230842	-0.000396844	0.000578219	-0.00038923	5.75e-06
A2SLE3	0.175407	0.00822776	5.85e-06	0.0741164	0.0741322	0.253311	0.0143156	0.000356328	0.133311	0.113409	0.00228858	0.000998328	-0.00266548	0.00509507	0.00142912
A2SLF2	3.17e-05	0.00632324	0.0009833	5.43e-05	0.120354	8.47e-05	0.0123925	0.00399401	0.00060715	0.171876	0.00180386	-0.000276915	0.000962328	-0.000901888	0.000396846
A2SPJ9	0.967971	0.244997	0.0171484	0.0144634	0.067633	0.980057	0.267075	0.0270588	0.033377	0.104846	-0.00404111	-0.00293486	-0.0096001	-0.00805582	-0.00615797
A2SQG5	4.6e-05	0.00662449	0.000195942	5.5e-05	0.0886714	0.000118706	0.0127278	0.00135076	0.00060715	0.131264	0.00264268	0.000468098	-0.000514275	-0.000480734	0.000528942
A2SS93	0.517849	0.312771	0.057239	0.534095	0.60925	0.646344	0.336298	0.07121	0.599054	0.647028	0.00169313	0.00442854	-0.00541665	-0.0018086	-0.000275895
A3CJX1	0.0434733	0.00175603	2.82e-05	6.78e-05	0.0579651	0.0720878	0.00458124	0.000356328	0.00060715	0.0917879	9.34e-05	4.76e-05	7.54e-05	5.12e-05	6.69e-05
A3CJX7	9.53e-07	4.96e-08	0.000195922	0.0193743	2.04e-09	3.67e-06	1.44e-06	0.00135076	0.0427608	2.17e-07	0.000916207	0.000313317	0.000370589	0.000251793	0.000462977
A3CJY8	9.74e-07	0.0140231	2.82e-05	6.8e-05	0.195813	3.67e-06	0.0200389	0.000356328	0.00060715	0.253365	0.000860618	-0.000177441	-0.000653921	-0.000444249	-0.000103749
A3CJY9	9.89e-07	0.0134885	2.82e-05	6.78e-05	0.197221	3.67e-06	0.0195384	0.000356328	0.00060715	0.254867	2.15e-05	-1.82e-05	-3.82e-05	-2.59e-05	-1.52e-05
A3CJZ1	0.125238	0.130401	0.144093	0.0303251	0.07754	0.185283	0.146608	0.163563	0.0606763	0.117958	-0.00406684	-0.00903149	-0.0108869	-0.00766489	-0.00791254
A3CK30	0.00984404	0.0127748	0.0340223	0.0308728	0.00520144	0.0184938	0.0193547	0.046904	0.060908	0.0127568	-0.00298703	-0.001411	-0.00101514	-0.000689618	-0.0015257
A3CK48	0.300095	0.101463	0.00673686	0.0077622	0.0191174	0.408161	0.115577	0.0161358	0.0202936	0.0353814	0.00659982	-0.00365121	-0.00769015	-0.00537591	-0.00252936
A3CK50	0.297422	0.324615	0.0377594	0.197428	0.189306	0.405146	0.348071	0.0505888	0.250548	0.247066	0.00054478	-0.00573616	-0.00787865	-0.00465247	-0.00443063
A3CK83	0.174784	0.970617	0.130925	0.750476	0.382129	0.252467	0.972569	0.149532	0.790949	0.428382	-0.00682529	-0.005979	-0.0162983	-0.00350025	-0.00815072
A3CK84	8.8e-07	0.0248892	2.82e-05	6.79e-05	0.244334	3.67e-06	0.0321386	0.000356328	0.00060715	0.294176	0.00223642	-0.000280027	-0.0018041	-0.00122548	-0.000268297
A3CK90	0.339143	0.500777	0.27759	0.159452	0.206289	0.451036	0.522999	0.302775	0.215875	0.264538	-0.0354471	-0.00325495	-0.0232308	-0.022856	-0.0211972
A3CKF4	2.47e-05	0.00144904	0.0284245	0.0371421	0.000119767	7.1e-05	0.00412557	0.0407362	0.0710882	0.000820158	0.00362243	0.00472247	0.00326402	0.00252546	0.0035336
A3CKG4	0.218444	0.831805	0.687512	0.183723	0.313084	0.30711	0.842378	0.710123	0.242767	0.361338	-0.0314193	0.0150225	-0.00262811	-0.00838107	-0.00685149
A3CKI0	0.000166377	0.00174929	2.82e-05	8.07e-05	0.099784	0.000403492	0.00457072	0.000356328	0.000648158	0.14512	-7.17e-05	0.000347561	0.000476543	0.000323786	0.000269045
A3CKK5	9.06e-07	0.00727853	2.82e-05	6.78e-05	0.175343	3.67e-06	0.0130002	0.000356328	0.00060715	0.236739	0.00100864	-8.35e-05	-0.000154539	-0.000104994	0.000166413
A3CKK8	0.290369	0.135698	0.0344408	0.029975	0.098173	0.396977	0.152158	0.0472831	0.0604146	0.143364	-0.0075598	-0.0102803	-0.0134518	-0.00912564	-0.0101044
A3CKR5	9.5e-07	0.0129146	2.82e-05	6.78e-05	0.197221	3.67e-06	0.0193547	0.000356328	0.00060715	0.254867	0.00223331	-0.00130099	-0.00273666	-0.00185875	-0.000915776
A3CKT0	1.02e-06	0.00694526	2.82e-05	6.78e-05	0.161538	3.67e-06	0.0127278	0.000356328	0.00060715	0.22114	3.86e-05	-3.7e-05	-6.85e-05	-4.65e-05	-2.83e-05
A3CKU4	0.297092	0.0582466	0.00636917	0.00784187	0.0140307	0.40478	0.0685295	0.0161358	0.0202936	0.0277968	0.0021677	-0.00367286	-0.00537301	-0.00365203	-0.00263255
A3CL24	0.306564	0.771303	0.470987	0.179619	0.302124	0.414353	0.784787	0.499127	0.23825	0.350871	-0.0328396	0.000374849	-0.0118042	-0.0139827	-0.0145629
A3CL27	0.29934	0.106415	0.0070147	0.00790837	0.0204033	0.407276	0.120878	0.0161358	0.0202936	0.0372637	0.00569879	-0.00120347	-0.0059375	-0.00412573	-0.00139197
A3CL31	0.200263	0.109724	0.00636917	0.00784187	0.0146068	0.283988	0.124455	0.0161358	0.0202936	0.0286679	0.00582737	0.00105075	-0.00306892	-0.00213372	0.000418865
A3CL56	9.83e-07	0.023237	2.82e-05	6.8e-05	0.223443	3.67e-06	0.0305197	0.000356328	0.00060715	0.274555	0.00109481	-0.000436471	-0.00122494	-0.000832123	-0.000349681
A3CL57	1.02e-06	0.0233693	2.82e-05	6.8e-05	0.21945	3.67e-06	0.0306441	0.000356328	0.00060715	0.271751	0.0016292	-0.00102578	-0.00247602	-0.00168177	-0.000888595
A3CL70	1.01e-06	0.0228444	2.82e-05	6.8e-05	0.217817	3.67e-06	0.0301388	0.000356328	0.00060715	0.270805	0.00184968	-0.000354312	-0.00155791	-0.00105828	-0.000280205
A3CL74	9.89e-07	0.0131672	2.82e-05	6.8e-05	0.191973	3.67e-06	0.0193547	0.000356328	0.00060715	0.249355	0.000748619	-0.000240665	-0.000651462	-0.000442579	-0.000146522
A3CL77	9.78e-07	0.0231045	2.82e-05	6.8e-05	0.222972	3.67e-06	0.0303953	0.000356328	0.00060715	0.274234	0.000858709	-0.000257429	-0.000820595	-0.000557471	-0.000194196
A3CL78	1.02e-06	0.0227013	2.82e-05	6.79e-05	0.216954	3.67e-06	0.0300152	0.000356328	0.00060715	0.270719	0.000823475	-0.000310637	-0.00092962	-0.00063153	-0.000262078
A3CL81	9.2e-07	0.0227013	2.82e-05	6.79e-05	0.230173	3.67e-06	0.0300152	0.000356328	0.00060715	0.280829	0.00176501	-0.00031494	-0.00102059	-0.000693325	-6.6e-05
A3CLD6	1.06e-06	0.0137512	2.82e-05	6.79e-05	0.186891	3.67e-06	0.0197739	0.000356328	0.00060715	0.245142	0.000400632	-0.000197021	-0.000498587	-0.000338727	-0.000158426
A3CLH1	7.8e-07	0.0672612	0.000265493	6.81e-05	0.37939	3.67e-06	0.078386	0.00137661	0.00060715	0.425703	0.00740107	0.00153605	-0.000514112	-0.000395338	0.00200692
A3CLI0	9.89e-07	0.0236222	2.82e-05	6.78e-05	0.229496	3.67e-06	0.0308903	0.000356328	0.00060715	0.280178	0.000844016	-0.000498984	-0.00149794	-0.00101755	-0.000542613
A3CLJ7	9.73e-07	4.94e-08	0.000198584	0.0160775	6.32e-10	3.67e-06	1.44e-06	0.00135076	0.0366365	2.17e-07	0.000314244	7.13e-05	7.91e-05	5.38e-05	0.000129613
A3CLL0	8.34e-07	0.040376	0.000258267	6.79e-05	0.324236	3.67e-06	0.0488675	0.00137661	0.00060715	0.371752	0.00485208	0.000822075	-0.000973448	-0.000702302	0.0009996
A3CLL8	0.200208	0.10115	0.00723213	0.00789519	0.0136498	0.283945	0.115234	0.0161358	0.0202936	0.0271938	-0.00281417	-0.00495987	-0.00792544	-0.00539116	-0.00527266
A3CLL9	0.410768	0.0976827	0.00618947	0.00790837	0.0254401	0.532557	0.111506	0.0161358	0.0202936	0.0447319	0.00292561	-0.00487333	-0.008336	-0.005684	-0.00399193
A3CLM2	2.13e-06	0.0614953	0.000262017	6.81e-05	0.334672	6.88e-06	0.0720602	0.00137661	0.00060715	0.381929	0.00844765	-0.00120252	-0.00491557	-0.003502	-0.000293111
A3CLN6	9.6e-07	0.0246117	2.82e-05	6.8e-05	0.233971	3.67e-06	0.0318734	0.000356328	0.00060715	0.284698	0.00385273	-0.00039955	-0.00151811	-0.00103125	0.000225953
A3CLP1	0.000166377	0.00290646	0.000198584	0.198339	2.4e-05	0.000403492	0.00683457	0.00135076	0.250548	0.000259917	-0.00200547	-0.00286806	-0.00330337	-0.00195196	-0.00253222
A3CLP4	5.22e-05	0.00031819	0.000888646	0.0120673	5.25e-06	0.000134044	0.00109577	0.00374086	0.028397	7.68e-05	-0.00321669	-0.00246578	-0.00223481	-0.00151798	-0.00235882
A3CLQ4	0.190161	0.0699645	0.00292228	0.0306646	0.0440438	0.272223	0.081356	0.00962052	0.0608224	0.0718514	-0.00417332	-0.00873101	-0.00957504	-0.00649847	-0.00724446
A3CLQ7	2.13e-06	0.0624752	0.000262017	6.81e-05	0.33705	6.9e-06	0.0730845	0.00137661	0.00060715	0.384239	0.0050378	0.000236936	-0.00191249	-0.0013593	0.000500736
A3CLQ8	0.0657895	0.0186515	0.00279675	0.00412672	0.00200364	0.10344	0.0255414	0.0094055	0.0127156	0.00573197	0.00055132	-0.00563584	-0.0136045	-0.00947747	-0.00704162
A3CLS2	5.35e-05	0.0206045	0.00143922	0.000593237	0.206565	0.000137097	0.0277891	0.00558587	0.00325065	0.264773	0.0200266	-0.00676001	-0.00688855	-0.010246	-0.000967
A3CLS3	0.285666	0.0532245	0.00627839	0.00812308	0.0131503	0.391287	0.0629945	0.0161358	0.0203811	0.0263924	0.0010761	-0.00458366	-0.00564056	-0.00384042	-0.00324713
A3CLX2	0.0138191	0.00175132	2.82e-05	9.61e-05	0.0749348	0.0251704	0.00457508	0.000356328	0.000708178	0.114333	-0.00098474	0.0019118	0.00267628	0.00181883	0.00135554
A3CLX4	1.02e-06	0.0134929	2.82e-05	6.79e-05	0.189816	3.67e-06	0.0195384	0.000356328	0.00060715	0.247341	0.000704435	8.52e-05	-0.000227192	-0.000154353	0.000102033
A3CLY1	9.99e-07	0.0132521	2.82e-05	6.8e-05	0.192616	3.67e-06	0.0193547	0.000356328	0.00060715	0.250035	0.00125436	-0.000483701	-0.00122848	-0.000834528	-0.000323085
A3CLY4	0.0673781	0.0710315	0.00300221	0.0303251	0.022062	0.105759	0.0825079	0.00982209	0.0606763	0.0397031	-0.00862402	-0.0104696	-0.0111087	-0.00753805	-0.0094351
A3CLY6	0.123852	0.0575088	0.00665728	0.00805215	0.00675826	0.183475	0.0677353	0.0161358	0.0202936	0.0157507	-0.0052259	-0.0100912	-0.0127697	-0.00867454	-0.00919036
A3CM01	0.201945	0.00530141	0.000163226	0.00056061	0.101934	0.285931	0.0107544	0.00135076	0.00313008	0.14784	0.000958877	2.49e-05	0.000169022	0.000114838	0.000316906
A3CM04	0.297586	0.0564367	0.00639235	0.00790837	0.013485	0.405284	0.0665249	0.0161358	0.0202936	0.0269451	0.00357061	-0.00273449	-0.0053749	-0.00368341	-0.00205555
A3CM09	1.01e-06	0.000113978	0.00814339	0.110814	0.000128116	3.67e-06	0.000923991	0.0161358	0.168247	0.00086095	0.00140092	0.00125566	0.000811233	0.000551211	0.00100476
A3CM10	1.01e-06	0.00738178	2.82e-05	6.79e-05	0.166193	3.67e-06	0.0131256	0.000356328	0.00060715	0.226213	0.000193998	4.28e-05	-2.01e-05	-1.37e-05	5.08e-05
A3CM11	1.05e-06	0.0134929	2.82e-05	6.79e-05	0.18605	3.67e-06	0.0195384	0.000356328	0.00060715	0.245115	0.00118506	0.000165381	-0.000349247	-0.000237273	0.000190981
A3CM36	9.83e-07	0.00703893	2.82e-05	6.8e-05	0.163452	3.67e-06	0.0127278	0.000356328	0.00060715	0.223198	0.00110859	-0.000256099	-0.000718677	-0.000488239	-8.86e-05
A3CM38	8.72e-07	0.0237759	2.82e-05	6.79e-05	0.239152	3.67e-06	0.0310432	0.000356328	0.00060715	0.290153	0.00226742	-4.63e-05	-0.000588431	-0.000399761	0.000308227
A3CM39	0.191954	0.215931	0.037624	0.0300906	0.0999142	0.274249	0.236998	0.0504525	0.0605362	0.145277	-0.000230617	-0.0021528	-0.00307342	-0.0020874	-0.00188606
A3CM55	9.76e-07	0.000140106	0.00803563	0.0976297	8.47e-05	3.67e-06	0.00102796	0.0161358	0.159474	0.000625374	0.000761721	0.000281929	0.000176325	0.0001198	0.000334944
A3CM59	9.89e-07	0.0244747	2.82e-05	6.8e-05	0.228435	3.67e-06	0.0317423	0.000356328	0.00060715	0.279182	0.000383947	-0.000108354	-0.000429542	-0.000291822	-0.000111443
A3CMA0	1e-06	0.0241751	2.82e-05	6.79e-05	0.226825	3.67e-06	0.0314434	0.000356328	0.00060715	0.277559	0.000799106	-0.000384676	-0.00125786	-0.000854487	-0.00042448
A3CMF2	1e-06	0.0232571	2.81e-05	6.81e-05	0.214257	3.67e-06	0.0305341	0.000356328	0.00060715	0.269232	0.00250245	-0.000226347	-0.00171696	-0.0011663	-0.000151789
A3CMJ2	0.401622	0.0540255	0.00678352	0.00782809	0.0173435	0.522327	0.0638686	0.0161358	0.0202936	0.0327561	-0.00144576	-0.00439737	-0.0066312	-0.00450587	-0.00424505
A3CMJ3	0.201125	0.0808916	0.0366272	0.0296148	0.0631745	0.285079	0.0932921	0.0494022	0.0599763	0.09856	-0.00324852	-0.00582955	-0.00658449	-0.0044703	-0.00503321
A3CMP3	1.01e-06	0.0135843	2.82e-05	6.8e-05	0.190903	3.67e-06	0.019624	0.000356328	0.00060715	0.248272	0.00120531	0.000279334	-0.000187979	-0.000127712	0.000292239
A3CMP6	9.15e-07	0.0129977	2.82e-05	6.79e-05	0.197917	3.67e-06	0.0193547	0.000356328	0.00060715	0.255656	0.00228181	-0.000497646	-0.00134745	-0.000915335	-0.000119656
A3CMQ4	9.67e-07	0.0130831	2.82e-05	6.8e-05	0.190903	3.67e-06	0.0193547	0.000356328	0.00060715	0.248272	0.000953256	-0.000254095	-0.000826959	-0.000561794	-0.000172398
A3CMQ6	9.98e-07	0.0236424	2.82e-05	6.79e-05	0.225638	3.67e-06	0.0309064	0.000356328	0.00060715	0.276488	0.000371801	0.000280378	-0.000118851	-8.07e-05	0.000113145
A3CMR4	9.89e-07	0.0129146	2.82e-05	6.78e-05	0.193372	3.67e-06	0.0193547	0.000356328	0.00060715	0.250788	0.000515535	-0.000434972	-0.000914669	-0.000621374	-0.00036387
A3CMR5	0.103273	0.000810789	2.82e-05	8.07e-05	0.0418452	0.156652	0.00239467	0.000356328	0.000648158	0.0687406	-0.000233307	0.00137434	0.00155662	0.00105777	0.000938856
A3CMR7	0.577319	0.176232	0.00728726	0.360708	0.0848495	0.702052	0.195333	0.0161358	0.420444	0.126759	0.0075164	-0.000135375	-0.00417592	-0.000812398	0.000598177
A3CMT1	0.199697	0.31974	0.0350948	0.0302065	0.126537	0.283323	0.34326	0.0478398	0.0606251	0.179761	-0.000205099	-0.00205911	-0.00372924	-0.00253264	-0.00213152
A3CMU3	0.294939	0.0279652	0.00703723	0.0079761	0.00951583	0.402268	0.035574	0.0161358	0.0202936	0.0205888	0.00122565	-0.00473017	-0.00654644	-0.0044917	-0.00363566
A3CMU4	0.301063	0.105866	0.00639235	0.00790837	0.0201658	0.409249	0.120303	0.0161358	0.0202936	0.0369127	0.00258537	-0.00262485	-0.00406571	-0.00277189	-0.00171927
A3CMY9	9.15e-07	0.0130808	2.82e-05	6.79e-05	0.198135	3.67e-06	0.0193547	0.000356328	0.00060715	0.255879	0.00211465	-0.00100533	-0.00229092	-0.00155608	-0.000684419
A3CN08	0.203259	0.24184	0.00677741	0.0902838	0.0347987	0.287687	0.263885	0.0161358	0.154718	0.0585582	-0.00162802	-0.0045813	-0.00791458	-0.00469187	-0.00470395
A3CN38	9.89e-07	4.87e-08	0.000195922	0.0193743	2.23e-09	3.67e-06	1.44e-06	0.00135076	0.0427608	2.17e-07	0.000307455	0.000485337	0.000591006	0.000401563	0.000446341
A3CN49	0.220586	0.246159	0.024814	0.126366	0.0935182	0.309988	0.268236	0.0365636	0.177767	0.137709	-0.00181571	-0.00260193	-0.0109321	-0.00531654	-0.00516657
A3CN67	9.4e-07	0.0129147	2.82e-05	6.8e-05	0.194946	3.67e-06	0.0193547	0.000356328	0.00060715	0.252394	0.00147899	-6.09e-05	-0.000591501	-0.000401846	0.000106185
A3CN70	0.42389	0.34405	0.263636	0.819358	0.346226	0.547282	0.367491	0.288298	0.852284	0.393163	0.00593454	-0.00355027	-0.00439206	0.000168161	-0.000459908
A3CN81	1.06e-06	0.00732918	2.82e-05	6.79e-05	0.158857	3.67e-06	0.0130595	0.000356328	0.00060715	0.219376	0.000670036	-0.000359112	-0.00078814	-0.000535425	-0.00025316
A3CN89	0.196061	0.437087	0.0367494	0.0302065	0.153429	0.278994	0.45952	0.0495051	0.0606251	0.213554	0.00172503	-0.00191112	-0.00410904	-0.00279045	-0.0017714
A3CNA8	0.193839	0.217795	0.0349261	0.0306646	0.102541	0.276496	0.238949	0.0477068	0.0608224	0.148587	-0.00416759	-0.00556649	-0.00837738	-0.00568639	-0.00594946
A3CNA9	9.89e-07	0.0245855	2.82e-05	6.78e-05	0.233829	3.67e-06	0.031848	0.000356328	0.00060715	0.28458	0.000976047	-0.000372819	-0.00173248	-0.00117684	-0.000576524
A3CNB2	0.371172	0.561031	0.533016	0.452554	0.529504	0.487693	0.582143	0.559856	0.516749	0.573622	-0.0313533	0.00112916	0.00917293	-0.0106865	-0.00793444
A3CNB9	0.127346	0.00125495	0.000116436	0.000374278	0.0689113	0.188188	0.00361693	0.00135076	0.00237855	0.106506	0.000483451	0.00152429	0.00191334	0.00130022	0.00130532
A3CNE1	0.116654	0.318724	0.0367494	0.0302065	0.0983265	0.173979	0.342244	0.0495051	0.0606251	0.143534	-0.00187115	-0.00207776	-0.00307363	-0.00208755	-0.00227752
A3CNE6	0.384406	0.185086	0.086608	0.194482	0.0909813	0.503119	0.20475	0.102869	0.250548	0.134358	0.000998338	-0.00124008	-0.00423477	-0.00181471	-0.00157281
A3CNE7	0.000131695	0.00555003	0.00011633	0.000276211	0.190031	0.00032751	0.0111725	0.00135076	0.00183951	0.247507	-0.000135778	0.000352781	0.000503074	0.000341813	0.000265472
A3CNI9	0.118919	0.0779522	0.0343211	0.0300906	0.045582	0.177034	0.0900732	0.0471588	0.0605362	0.0740206	0.000778796	-0.000474845	-0.00107828	-0.00073251	-0.00037671
A3CNM0	0.163556	0.652367	0.984899	0.169551	0.259411	0.237319	0.671077	0.986269	0.228449	0.308603	-0.022344	0.011235	0.00212646	-0.00927819	-0.00456518
A3CNN8	9.89e-07	0.0129146	2.82e-05	6.78e-05	0.193372	3.67e-06	0.0193547	0.000356328	0.00060715	0.250788	0.000601321	-0.000507379	-0.00106696	-0.000724818	-0.000424459
A3CNR2	0.309829	0.0113171	0.00683978	0.0079761	0.006537	0.416997	0.018351	0.0161358	0.0202936	0.0153283	0.0064085	-0.00498535	-0.00603313	-0.00409966	-0.00217741
A3CNR9	0.0777562	0.139839	0.109845	0.0278297	0.0593378	0.120558	0.156486	0.127578	0.0570024	0.0937185	-0.000853291	-0.00214722	-0.00287391	-0.00224439	-0.0020297
A3CNS2	2.31e-06	0.0625861	0.000248014	6.82e-05	0.328964	7.43e-06	0.0732098	0.00137661	0.00060715	0.376361	0.00556706	0.000700256	-0.00286193	-0.00205113	0.000338564
A3CNS8	8.48e-07	0.0229759	2.82e-05	6.8e-05	0.236409	3.67e-06	0.0302691	0.000356328	0.00060715	0.287165	0.00577704	-0.00103872	-0.00323824	-0.00219931	-0.000174805
A3CNS9	0.120716	0.00323526	0.00656866	0.00782809	0.00121245	0.179462	0.00734137	0.0161358	0.0202936	0.00377348	0.000342276	-0.00530269	-0.00629926	-0.00432733	-0.00389675
A3CNT0	8.34e-07	0.0247516	2.82e-05	6.79e-05	0.249077	3.67e-06	0.0319971	0.000356328	0.00060715	0.298636	0.00411748	-0.000216949	-0.00144884	-0.000984201	0.000366872
A3CNT1	0.180769	0.205269	0.0338674	0.0313091	0.0964051	0.260285	0.225805	0.0467568	0.0610052	0.141109	-0.00338218	-0.00565128	-0.00880665	-0.00597748	-0.0059544
A3CNT3	0.120336	0.0765557	0.150223	0.0304287	0.0633709	0.178924	0.0885068	0.170024	0.0606763	0.0988344	0.00404666	0.000278419	5.88e-05	-0.000336475	0.00101186
A3CNT5	0.192784	0.0541647	0.00636917	0.00784187	0.00872673	0.275232	0.0640137	0.0161358	0.0202936	0.019235	-3.48e-05	-0.00355744	-0.0054105	-0.00370008	-0.0031757
A3CNT6	0.286393	0.209581	0.0365912	0.0305453	0.125656	0.392118	0.230366	0.0493845	0.0607407	0.178638	0.00164742	-0.00264007	-0.00347656	-0.0023611	-0.00170758
A3CNT7	0.305478	0.0557042	0.00677148	0.00784187	0.0140904	0.414156	0.0657332	0.0161358	0.0202936	0.0278954	0.00605185	-0.000762705	-0.00299424	-0.00209157	5.08e-05
A3CNT9	1.02e-06	0.00694526	2.82e-05	6.78e-05	0.161538	3.67e-06	0.0127278	0.000356328	0.00060715	0.22114	1.85e-05	-1.77e-05	-3.28e-05	-2.23e-05	-1.36e-05
A3CNU0	9.52e-07	0.00011007	0.00803563	0.0976297	6.69e-05	3.67e-06	0.000898308	0.0161358	0.159474	0.000560246	0.000209348	7.87e-05	4.78e-05	3.25e-05	9.21e-05
A3CNV3	9.69e-07	0.0239091	2.82e-05	6.79e-05	0.230893	3.67e-06	0.0311665	0.000356328	0.00060715	0.281515	0.000567693	-0.000121489	-0.000595955	-0.000404872	-0.000138656
A3CNV4	0.0136798	0.00174307	2.82e-05	8.07e-05	0.0718258	0.0249375	0.00457072	0.000356328	0.000648158	0.110364	-0.00228716	0.00322779	0.00492046	0.00334485	0.00230149
A3CNV6	0.213757	0.436429	0.0358802	0.0303251	0.161999	0.30117	0.458902	0.0486104	0.0606763	0.221709	0.00531038	-0.000719707	-0.00233298	-0.00158464	0.000168264
A3CNV8	9.78e-07	0.0140231	2.82e-05	6.8e-05	0.196029	3.67e-06	0.0200389	0.000356328	0.00060715	0.253611	0.000716057	-6.01e-05	-0.000378537	-0.000257172	5.07e-06
A3CNV9	0.013544	0.000806608	2.82e-05	6.78e-05	0.0578744	0.0247409	0.00238704	0.000356328	0.00060715	0.091674	-0.00167708	0.00201386	0.00296923	0.00201799	0.001331
A3CNX3	1e-06	0.0129146	2.82e-05	6.79e-05	0.190242	3.67e-06	0.0193547	0.000356328	0.00060715	0.247715	0.000216286	-8.95e-05	-0.000243756	-0.000165606	-7.06e-05
A3CNZ0	1.01e-06	0.0130808	2.82e-05	6.79e-05	0.19088	3.67e-06	0.0193547	0.000356328	0.00060715	0.248272	0.000695768	-0.000438219	-0.00101057	-0.000686515	-0.000359883
A3CP10	1.07e-06	0.0017521	2.82e-05	8.07e-05	0.11682	3.67e-06	0.00457561	0.000356328	0.000648158	0.167196	-0.000155676	0.000238082	0.000359217	0.000244066	0.000171422
A3CP32	9.89e-07	0.0129146	2.82e-05	6.78e-05	0.193372	3.67e-06	0.0193547	0.000356328	0.00060715	0.250788	0.000769249	-0.000649143	-0.00136514	-0.000927354	-0.000543098
A3CP33	9.84e-07	0.0132521	2.82e-05	6.8e-05	0.191974	3.67e-06	0.0193547	0.000356328	0.00060715	0.249355	0.00123329	-0.000512325	-0.00131836	-0.000895579	-0.000373244
A3CP36	1.06e-06	0.0130808	2.82e-05	6.79e-05	0.182952	3.67e-06	0.0193547	0.000356328	0.00060715	0.242955	0.00136102	-0.000897355	-0.00203788	-0.00138425	-0.000739615
A3CP46	1.02e-06	0.0129146	2.82e-05	6.78e-05	0.189567	3.67e-06	0.0193547	0.000356328	0.00060715	0.247066	0.000907778	-0.00076611	-0.0016112	-0.00109447	-0.000641001
A3CP96	9.8e-07	0.100594	0.00163463	0.00650281	0.543036	3.67e-06	0.114641	0.00587379	0.0178903	0.583815	0.00388953	0.000316384	-0.00276506	-0.000451354	0.000247375
A3CPA0	0.196404	0.00244189	0.000154993	0.000390067	0.0782604	0.27934	0.00602798	0.00135076	0.00244216	0.118878	0.00194934	0.000681975	0.00130729	0.000888316	0.00120673
A3CPC4	0.860716	0.268512	0.0516814	0.350064	0.184057	0.913485	0.291451	0.0655373	0.408968	0.243689	0.0110435	-0.00297863	-0.00895923	-0.00525576	-0.00153752
A3CPH5	0.198526	0.112546	0.00622245	0.00798379	0.0152686	0.281931	0.127493	0.0161358	0.0202936	0.0296552	0.00240847	0.00134917	-0.00176944	-0.00120527	0.000195734
A3CPH6	0.524101	0.824045	0.729003	0.516036	0.698997	0.652356	0.834998	0.749752	0.581146	0.729642	0.000482713	0.0252257	0.00136949	-0.00236857	0.00617734
A3CPJ2	9.32e-07	0.00011007	0.00803563	0.0976297	6.8e-05	3.67e-06	0.000898308	0.0161358	0.159474	0.000567737	0.00133438	0.000590999	0.000189131	0.000128501	0.000560753
A3CPJ7	0.000159011	0.00279303	0.000198584	0.194847	2.28e-05	0.000391113	0.0067053	0.00135076	0.250548	0.000252475	-0.000804715	-0.00268273	-0.00363098	-0.00214545	-0.00231597
A3CPJ9	9.94e-07	0.0129984	2.82e-05	6.8e-05	0.186488	3.67e-06	0.0193547	0.000356328	0.00060715	0.245142	0.00127488	-7.6e-06	-0.000654953	-0.000444951	4.18e-05
A3CPK7	0.00244894	0.00174844	2.82e-05	6.78e-05	0.0816834	0.00503284	0.00457072	0.000356328	0.00060715	0.123016	-0.00209305	0.00234226	0.00370423	0.00251773	0.00161779
A3CPK9	0.24877	0.200678	0.0585987	0.275929	0.129091	0.345299	0.221105	0.0726504	0.332176	0.183122	0.00850036	-0.0129157	-0.020107	-0.00861471	-0.00828425
A3CPL6	1.02e-06	0.0138473	2.82e-05	6.8e-05	0.191759	3.67e-06	0.0198635	0.000356328	0.00060715	0.249144	0.000764684	-0.000303197	-0.000842163	-0.000572122	-0.000238199
A3CPQ6	9.5e-07	0.00694526	2.82e-05	6.78e-05	0.168355	3.67e-06	0.0127278	0.000356328	0.00060715	0.228726	0.000577146	-0.00032704	-0.000605659	-0.000411464	-0.000191754
A3CPQ7	1.04e-06	0.0239091	2.82e-05	6.79e-05	0.222094	3.67e-06	0.0311665	0.000356328	0.00060715	0.273569	0.00119508	-0.000419979	-0.00160931	-0.00109319	-0.000481852
A3CPQ8	1.03e-06	0.000135597	0.00793077	0.0854634	5.07e-05	3.67e-06	0.00102796	0.0161358	0.147497	0.000455156	0.000370045	0.000139597	2.33e-05	1.59e-05	0.000137209
A3CPR2	2.26e-05	7.92e-05	0.000197739	0.00805215	4.69e-08	6.72e-05	0.000685395	0.00135076	0.0202936	2.13e-06	-0.00150096	-0.00179371	-0.0019414	-0.00131873	-0.0016387
A3CPT4	0.801873	0.434857	0.967365	0.485782	0.983247	0.875586	0.457324	0.971011	0.55113	0.985062	-0.00144663	0.0245224	0.0134254	0.000163209	0.0091661
A3CPV3	0.523133	0.49559	0.117526	0.471413	0.995262	0.651385	0.517721	0.135382	0.536518	0.995772	-0.0084505	0.0169673	0.0138331	-0.0013617	0.00524706
A3CPX4	1.01e-06	0.0130822	2.82e-05	6.8e-05	0.187331	3.67e-06	0.0193547	0.000356328	0.00060715	0.245558	0.00110655	-0.000222192	-0.000892906	-0.000606591	-0.000153785
A3CPX6	0.205566	0.135335	0.0362974	0.0296148	0.0784495	0.290489	0.151787	0.0490594	0.0599763	0.119137	-0.0104459	-0.0149953	-0.0184161	-0.0128643	-0.0141804
A3CPX8	9.6e-07	0.0244761	2.82e-05	6.8e-05	0.23373	3.67e-06	0.0317423	0.000356328	0.00060715	0.284494	0.0018842	-0.00022048	-0.000750677	-0.000509976	0.000100767
A3CPX9	0.185592	0.0515173	0.00192844	0.396683	0.0573582	0.266484	0.0611452	0.00670762	0.458119	0.0910039	-0.0037304	-0.00837367	-0.00949253	-0.00527244	-0.00671726
A3CPY3	0.000159995	0.00174844	2.82e-05	6.78e-05	0.0961555	0.000391415	0.00457072	0.000356328	0.00060715	0.140839	-0.000641093	0.000718189	0.00113617	0.000772026	0.000496324
A3CPY4	1.06e-06	0.000199723	0.00803563	0.0976297	0.000126592	3.67e-06	0.00102796	0.0161358	0.159474	0.000853437	0.000692215	0.000224717	2.99e-05	2.03e-05	0.000241779
A3CPY5	9.83e-07	0.00698742	2.82e-05	6.8e-05	0.163259	3.67e-06	0.0127278	0.000356328	0.00060715	0.222984	0.00108572	-9.5e-05	-0.000510811	-0.000347031	3.32e-05
A3CPY9	0.189463	0.0990089	0.00627839	0.00812308	0.0132925	0.271354	0.112974	0.0161358	0.0203811	0.0266231	-5.08e-05	-0.00522984	-0.00824961	-0.00564761	-0.00479445
A3CPZ6	9.76e-07	0.024203	2.82e-05	6.8e-05	0.227478	3.67e-06	0.0314601	0.000356328	0.00060715	0.278114	0.00171641	-0.00041752	-0.00156434	-0.00106265	-0.000332025
A3CPZ9	0.043716	0.000369264	0.000198584	0.194847	0.000210216	0.0724166	0.00120082	0.00135076	0.250548	0.0011798	-7.99e-05	-0.0030708	-0.00450963	-0.00266428	-0.00258115
A3CQ05	0.193458	0.101496	0.000249228	0.0079761	0.00939627	0.276073	0.115608	0.00137661	0.0202936	0.0203821	-0.00331206	-0.00591738	-0.00846594	-0.00577693	-0.00586808
A3CQ22	0.102536	0.00175638	2.82e-05	8.07e-05	0.0505004	0.155777	0.00458124	0.000356328	0.000648158	0.0810645	0.000824945	0.000929717	0.00108303	0.000735914	0.000893402
A3CQ23	1.02e-06	0.0244761	2.82e-05	6.8e-05	0.223918	3.67e-06	0.0317423	0.000356328	0.00060715	0.274949	0.000418939	0.000262177	-3.83e-05	-2.6e-05	0.000154182
A3CQ45	0.302867	0.256346	0.00695845	0.0895542	0.0494512	0.411282	0.27893	0.0161358	0.15363	0.0795764	0.00556506	-0.00141789	-0.00623405	-0.00378923	-0.00146903
A3CQ50	8.66e-07	0.094464	0.00159644	0.0067652	0.554913	3.67e-06	0.108055	0.00581176	0.0184007	0.595078	0.00667866	-0.0033422	-0.00668614	-0.00239975	-0.00143736
A3CQ51	9.98e-07	0.0129146	2.82e-05	6.79e-05	0.190029	3.67e-06	0.0193547	0.000356328	0.00060715	0.247507	0.000406937	-0.000127747	-0.00039753	-0.000270075	-9.71e-05
A3CQ60	0.0141142	0.00174929	2.82e-05	8.07e-05	0.0717582	0.0254281	0.00457072	0.000356328	0.000648158	0.110303	-0.000412961	0.000520161	0.000807154	0.000548439	0.000365698
A3CQ78	9.64e-07	0.0136652	2.82e-05	6.79e-05	0.198354	3.67e-06	0.0196895	0.000356328	0.00060715	0.256093	0.000798533	-0.000289799	-0.000744896	-0.000506049	-0.000185553
A3CQ79	9.53e-07	0.0239091	2.82e-05	6.79e-05	0.230173	3.67e-06	0.0311665	0.000356328	0.00060715	0.280829	0.00135444	-0.000480056	-0.00152888	-0.00103856	-0.000423262
A3CQB0	0.677614	0.635537	0.686405	0.21578	0.775188	0.7858	0.654838	0.709093	0.2663	0.799236	0.0105453	0.00819856	0.00185787	-0.00488799	0.00392843
A3CQB4	1e-06	0.0229596	2.82e-05	6.79e-05	0.222094	3.67e-06	0.030262	0.000356328	0.00060715	0.273569	0.000783278	-0.000499071	-0.00119901	-0.000814516	-0.000432331
A3CQB5	1.01e-06	0.0130808	2.82e-05	6.79e-05	0.19088	3.67e-06	0.0193547	0.000356328	0.00060715	0.248272	0.000837292	-0.0006154	-0.00134873	-0.000916205	-0.000510761
A3CQC3	0.43911	0.0793763	0.182252	0.0936167	0.0565819	0.564248	0.0916207	0.203234	0.159474	0.0898962	-0.000731079	-0.00515706	-0.00892998	-0.00652339	-0.00533538
A3CQC4	9.57e-07	0.0414462	2.82e-05	6.8e-05	0.270536	3.67e-06	0.0500102	0.000356328	0.00060715	0.319909	0.00129726	0.00098312	-0.00061057	-0.0004148	0.000313754
A3CQG6	1.05e-06	0.00349692	0.000258267	6.79e-05	0.155358	3.67e-06	0.00761771	0.00137661	0.00060715	0.215761	5.43e-05	1.07e-05	-3.31e-06	-3.68e-06	1.45e-05
A3CQI5	0.00977159	0.00989911	0.000163731	0.000399349	0.203854	0.0183785	0.0165271	0.00135076	0.00248348	0.26231	-0.00184149	-0.000429871	1.38e-05	9.38e-06	-0.00056204
A3CQN5	0.293738	0.311911	0.0365614	0.0306646	0.157883	0.400965	0.335448	0.0493712	0.0608224	0.218386	-0.00136327	-0.00233857	-0.00383066	-0.00260149	-0.0025335
A3CQQ4	0.400691	0.00942592	0.000598891	0.00363428	0.146852	0.521394	0.0159464	0.0026275	0.0115921	0.205866	0.00223471	0.0101859	0.0110451	0.006899	0.00759117
A3CQT0	9.32e-07	0.000103922	0.00825417	0.12503	0.000202993	3.67e-06	0.00085686	0.0161358	0.176145	0.00114517	0.00190996	0.00128894	0.000736658	0.000500535	0.00110902
A3CQT5	0.581489	0.109992	0.0530525	0.365565	0.0898602	0.70598	0.124752	0.0668963	0.425569	0.132833	0.00918297	-0.00301478	-0.00602694	-0.000752231	-0.000152746
A3CQV0	0.19448	0.460881	0.0344408	0.029975	0.154332	0.277127	0.483123	0.0472831	0.0604146	0.214689	-0.00706038	-0.00241239	-0.00662907	-0.00450055	-0.0051506
A3CQZ7	0.0439646	0.000342853	2.82e-05	9.61e-05	0.044044	0.0727914	0.00114441	0.000356328	0.000708178	0.0718514	-0.000347357	0.00169073	0.00153137	0.00104061	0.000978835
A3CR40	0.208163	0.135149	0.0343038	0.0302065	0.0825871	0.293882	0.151587	0.0471517	0.0606251	0.124205	0.00427554	-0.00456565	-0.00544576	-0.00369767	-0.00235839
A3CR42	0.0785987	0.0327784	0.0173169	0.0342249	0.0190748	0.121739	0.0410124	0.0272816	0.0660444	0.0353092	0.013416	-0.00508513	-0.00333613	-0.00224119	0.00068838
A3CR85	0.787477	0.455093	0.373422	0.615967	0.829376	0.866461	0.477391	0.401112	0.679815	0.848302	0.028414	0.0469759	0.0309485	-0.00672038	0.0249045
A3CRA2	0.263178	0.205101	0.10343	0.0803905	0.0781362	0.363399	0.225659	0.12079	0.142903	0.118726	-0.0183896	-0.0218361	-0.0360923	-0.0369891	-0.0283268
A3CRA9	0.125103	0.0376508	0.00285942	0.00403049	0.00522569	0.185097	0.0461757	0.00950081	0.0125384	0.0128067	0.00589695	-0.00206905	-0.00587704	-0.00410062	-0.00153744
A3CRB8	9.73e-07	0.0136652	2.82e-05	6.79e-05	0.198789	3.67e-06	0.0196895	0.000356328	0.00060715	0.256538	0.000362755	-6.38e-05	-0.000204051	-0.000138631	-1.09e-05
A3CRB9	0.0141142	0.00174929	2.82e-05	8.07e-05	0.0717582	0.0254281	0.00457072	0.000356328	0.000648158	0.110303	-0.000302564	0.000539538	0.000798547	0.000542591	0.000394528
A3CRC5	9.73e-07	0.0240422	2.82e-05	6.79e-05	0.231372	3.67e-06	0.0312985	0.000356328	0.00060715	0.281993	0.000450087	-8.93e-05	-0.000438822	-0.000298127	-9.4e-05
A3CRD3	0.044884	0.00174542	2.82e-05	9.61e-05	0.0630126	0.0738465	0.00457072	0.000356328	0.000708178	0.0983775	-0.00200788	0.00343688	0.00517249	0.00351627	0.00252944
A3CXU2	0.0112211	0.0152505	0.0034559	0.0102901	0.161149	0.0208781	0.0215035	0.0109472	0.0248806	0.22114	-0.000331339	-0.00138238	-0.00126487	-0.000988913	-0.000991876
A3DBI2	0.00239233	0.00303902	0.0150486	0.589107	0.000509107	0.00503284	0.00703606	0.0244032	0.653368	0.0018281	-0.000180467	-0.00263078	-0.00373804	-0.000727606	-0.00181922
A3DBS4	0.361281	0.426983	0.9211	0.447737	0.687058	0.476586	0.449773	0.928792	0.511941	0.718551	-0.006141	0.00566567	-0.000366212	0.00476355	0.000980501
A3DBU1	1.07e-06	4.95e-08	0.000193259	0.00417443	2.24e-09	3.67e-06	1.44e-06	0.00135076	0.0127156	2.17e-07	0.00217928	0.0028204	0.00305817	0.00236615	0.002606
A3DBU4	4.04e-07	0.00013347	0.000959701	0.101854	3.94e-07	3.67e-06	0.00102796	0.00392522	0.164935	1.02e-05	-0.0203721	-0.021564	-0.0227675	-0.0103692	-0.0187682
A3DCG9	1.07e-06	0.110831	0.000327808	0.000894688	0.36189	3.67e-06	0.125619	0.00159116	0.00406182	0.408529	0.00269201	0.000599268	-0.0034736	-0.00225481	-0.000609283
A3DCH6	0.00194441	0.001206	0.000123746	0.00139805	0.180827	0.00413332	0.00348671	0.00135076	0.0056562	0.241209	-0.0029492	0.00342023	0.00432109	0.00313791	0.00198251
A3DDH5	0.00417626	0.00187165	0.00015315	0.0171301	0.000116514	0.00817268	0.0048526	0.00135076	0.0387446	0.000805838	-0.00886368	-0.00668958	-0.00894336	-0.0057818	-0.00756961
A3DDQ3	1.07e-06	0.000183806	0.00814339	0.110814	0.00022499	3.67e-06	0.00102796	0.0161358	0.168247	0.00124132	0.000452888	0.000349848	0.000306912	0.000208527	0.000329544
A3DDR3	1.12e-06	0.0501132	0.00027408	0.00778106	0.338629	3.73e-06	0.0595987	0.00137926	0.0202936	0.38577	9.28e-05	-0.000535285	-0.00601672	0.000114698	-0.00158612
A3DDY8	0.000694609	0.0165064	0.102509	0.651628	0.264568	0.00154778	0.0229777	0.119845	0.712907	0.313897	0.000816318	0.000999042	0.000754403	0.00034973	0.000729873
A3DE59	4.52e-06	0.0372306	0.00834514	0.0178162	0.372051	1.4e-05	0.0457296	0.0161358	0.0401143	0.418272	0.000995475	-0.002352	-0.000277801	-0.000157578	-0.000447977
A3DF15	0.00149243	0.753097	0.0449406	0.192295	0.968513	0.00323293	0.767628	0.05852	0.250548	0.972594	-0.00467881	-0.001997	-0.0129112	-0.00268755	-0.00556863
A3DF19	0.000119212	0.000694653	0.00442128	0.00578872	0.000177968	0.000297604	0.00209268	0.0130504	0.0163732	0.001019	0.00195745	0.0020546	0.00342483	0.00360193	0.0027597
A3DF25	0.0829709	0.0498999	0.148798	0.150564	0.184322	0.128044	0.0593705	0.168539	0.206985	0.243874	-0.00215914	0.00314523	-0.00328536	0.00794128	0.0014105
A3DF29	0.000185781	0.0590678	0.0405201	0.207886	0.665272	0.000446671	0.0694037	0.0535857	0.258065	0.698439	-0.00119255	-0.00588976	-0.00541247	0.001483	-0.00275295
A3DF51	0.847076	0.293619	0.0110686	0.965085	0.397619	0.904063	0.31695	0.0198243	0.9737	0.443914	-0.00844739	-0.0135287	-0.0370045	0.00165105	-0.0143324
A3DFH7	1.08e-06	0.000206657	0.00640607	0.0300641	9.01e-05	3.67e-06	0.00102796	0.0161358	0.0605362	0.000660005	0.00352706	0.00341242	0.00337038	0.00260334	0.0032283
A3DHF8	3.98e-05	0.0244148	0.175517	0.120628	0.000802019	0.000103503	0.031686	0.196399	0.176145	0.00265915	-0.00560132	-0.00646613	-0.00669735	-0.00617572	-0.00623513
A3DHI4	1.07e-06	0.0135283	0.000289033	6.81e-05	0.195807	3.67e-06	0.0195736	0.00142609	0.00060715	0.253365	0.00187001	-6.95e-05	-0.000945716	-0.000712508	3.56e-05
A3DHM4	0.000182488	0.180359	0.249596	0.170702	0.510065	0.000439077	0.199691	0.273786	0.229889	0.554806	5.53e-05	-0.0035281	-0.00113211	-0.000239417	-0.00121107
A3DHP0	0.00178033	0.291972	0.000309716	0.872177	0.0134023	0.00381273	0.315243	0.00151126	0.896527	0.0268046	-0.00443373	-0.00295241	-0.0141941	-0.00199283	-0.00589328
A3DHP1	0.568609	0.617004	0.0933897	0.712244	0.622156	0.694832	0.636811	0.109983	0.755953	0.658623	-0.00741308	-0.00114621	-0.0143496	-0.00108906	-0.00599949
A3DHZ3	0.125076	0.584373	0.856271	0.665578	0.817351	0.185085	0.604877	0.869147	0.721235	0.837373	0.00635991	0.00541709	-0.00188907	-0.00192111	0.00199171
A3DIM9	3.36e-07	0.000790135	0.00621093	0.295209	6.41e-06	3.67e-06	0.00235803	0.0161358	0.349974	8.87e-05	-0.00378252	-0.00488694	-0.00538518	-0.00268446	-0.00418477
A3DIP8	0.000815145	4.23e-05	0.00437667	0.373642	0.00928676	0.00180833	0.00040206	0.0129521	0.434348	0.0201848	0.000304526	0.00227324	0.00108384	0.00031247	0.000993517
A3DIY7	0.327567	0.991931	0.0771491	0.753817	0.848666	0.437458	0.992288	0.0928943	0.794051	0.865767	0.00811818	0.005835	-0.0204346	0.00658738	2.65e-05
A3DIZ0	0.0680444	0.612423	0.182464	0.651802	0.631866	0.106694	0.632329	0.203459	0.713029	0.667527	-0.0137426	-0.0032061	-0.0128814	9.51e-05	-0.00743374
A3DIZ1	0.191945	0.29024	0.0235599	0.12438	0.135383	0.274249	0.313529	0.035029	0.176145	0.191257	-0.00901995	-0.00388003	-0.0121406	-0.00701646	-0.00801427
A3DIZ4	1.08e-06	0.00708767	2.81e-05	0.00087192	0.176859	3.67e-06	0.012759	0.000356328	0.00404427	0.238242	0.000113653	-0.00209876	-0.0030216	-0.00178553	-0.00169806
A3DIZ5	1.2e-06	0.118677	0.000340389	0.00786911	0.409642	3.93e-06	0.134023	0.00164238	0.0202936	0.455645	8.31e-05	-0.0010165	-0.00721492	-0.00294186	-0.00277254
A3DIZ7	0.0803837	0.824149	0.228524	0.501474	0.206342	0.124277	0.83506	0.251715	0.566947	0.264572	-0.0291366	-6.93e-05	-0.0153987	-0.00490938	-0.0123785
A3DIZ8	1.07e-06	0.0129977	0.000258267	6.79e-05	0.209145	3.67e-06	0.0193547	0.00137661	0.00060715	0.26633	0.000684834	-0.000367045	-0.000842038	-0.000610003	-0.000283563
A3DIZ9	0.0535401	0.143068	0.00359487	0.00160147	0.0910737	0.0855224	0.159952	0.0112282	0.00625653	0.134454	-0.000589972	-0.000608165	-0.00676789	-0.00820364	-0.00404242
A3DJ00	0.000584128	0.219722	0.00467439	0.175764	0.657416	0.00130771	0.240968	0.0136832	0.233471	0.691157	0.000581846	-0.000923548	-0.00630349	-0.000868868	-0.00187852
A3DJ10	0.000214478	0.178095	0.217486	0.804383	0.0217949	0.000511886	0.197297	0.240073	0.839221	0.0393011	-0.00720615	-0.00337814	-0.00695561	0.000430939	-0.00427724
A3DJH5	1.07e-06	0.0233892	2.81e-05	0.00087192	0.234804	3.67e-06	0.0306472	0.000356328	0.00404427	0.285446	0.000464436	-0.00155124	-0.0026519	-0.00156715	-0.00132646
A3DJH6	0.269996	0.143811	0.7077	0.722618	0.813925	0.371882	0.160764	0.729425	0.765625	0.834245	-0.00122083	0.00542181	-0.00247285	0.00256265	0.0010727
A3DJH9	0.0908433	0.572666	0.00527949	0.129827	0.0326099	0.139488	0.593582	0.0150312	0.182398	0.055321	-0.0204954	-0.00926406	-0.0328087	-0.015772	-0.019585
A3DJI1	0.000890249	0.0108477	0.115868	0.064621	0.00317102	0.00196868	0.0177639	0.13367	0.117998	0.00849227	-0.0217452	-0.0183816	-0.0129908	-0.0211475	-0.0185663
A3DJI2	0.00558278	0.177479	0.0943423	0.851249	0.162755	0.010833	0.196648	0.111024	0.879292	0.2224	-0.00419955	-0.000172475	-0.00573645	0.00454088	-0.0013919
A3DJI5	9.58e-05	0.00606625	1.98e-05	5.41e-05	0.0721408	0.000240564	0.0120175	0.000356328	0.00060715	0.11077	0.000437944	5.02e-05	-0.000145435	-9.88e-05	6.1e-05
A3DJI9	1.07e-06	0.20513	0.00163822	0.000875467	0.516825	3.67e-06	0.225677	0.00588344	0.00404427	0.561336	0.00160704	-7.45e-05	-0.00247727	-0.00196957	-0.000728581
A3DJJ6	0.00109425	0.674425	0.240742	0.99775	0.211573	0.00239755	0.692448	0.264528	0.998109	0.268273	-0.0609814	-0.00803174	-0.024098	-0.00270702	-0.0239545
A3DJJ7	0.0576992	0.0462048	0.0449394	0.450145	0.117308	0.0917609	0.0553058	0.05852	0.514236	0.167821	-0.0457116	-0.0494106	-0.0698217	-0.0444375	-0.0523453
A3DJJ8	0.000753456	0.00607177	0.0041506	0.000547609	0.0936349	0.00167509	0.0120272	0.012444	0.00308201	0.137849	0.00255999	-0.00090608	-3.69e-05	-0.00187025	-6.33e-05
A3DJJ9	0.119164	0.0492411	0.00192084	0.175667	0.178774	0.177358	0.0586656	0.00668357	0.233374	0.239591	-0.00668894	-0.0114993	-0.0192532	-0.00200783	-0.00986233
A3DJK1	0.000412279	0.000699863	0.00648773	0.00761388	6.7e-06	0.000935093	0.00210674	0.0161358	0.0201051	9.21e-05	-0.00230989	-0.00399382	-0.00475447	-0.00328929	-0.00358687
A3MP61	3.35e-05	0.0756501	0.00104907	0.000578155	0.273819	8.85e-05	0.0875484	0.00421188	0.00320118	0.323165	0.0015898	0.000556956	-0.000927109	-0.00096695	6.32e-05
A3MQJ7	4.41e-05	0.011517	0.00464958	0.000640193	0.176032	0.000113845	0.0185894	0.0136188	0.00339223	0.237262	0.00168328	-0.00119971	-0.000183901	-0.00168264	-0.000345743
A3MQJ9	0.347932	0.0974526	0.206555	0.328877	0.669325	0.46098	0.111257	0.228539	0.385747	0.702091	0.00193512	-0.000327941	0.0092077	0.0032783	0.00352329
A3MRT8	0.00332604	0.00896386	0.106612	0.421504	0.125022	0.00654821	0.0153045	0.124186	0.484682	0.17788	0.00104764	0.00436525	-0.000214208	0.0017491	0.00173694
A3MRX2	1.07e-06	0.0235014	2.82e-05	6.8e-05	0.210671	3.67e-06	0.0307676	0.000356328	0.00060715	0.267663	0.000778658	-0.000472282	-0.00115507	-0.000784668	-0.000408341
A3MY87	1.07e-06	0.000260191	0.00814339	0.110814	0.000277807	3.67e-06	0.00102796	0.0161358	0.168247	0.0012535	0.000755199	0.000613073	0.000560346	0.000380729	0.000577337
A3MY91	1.07e-06	0.000260191	0.00814339	0.110814	0.000277807	3.67e-06	0.00102796	0.0161358	0.168247	0.0012535	0.000641985	0.000521162	0.000476338	0.000323647	0.000490783
A3MYB2	1.07e-06	4.25e-08	0.000195922	0.0193743	2.66e-09	3.67e-06	1.44e-06	0.00135076	0.0427608	2.17e-07	0.000402499	0.000604011	0.000666009	0.000452528	0.000531261
A3MYK8	1.07e-06	0.000260191	0.00814339	0.110814	0.000277807	3.67e-06	0.00102796	0.0161358	0.168247	0.0012535	0.000911975	0.000740352	0.000676681	0.000459779	0.000697197
A3MYM6	0.00249557	0.00173739	2.82e-05	8.1e-05	0.0850208	0.00509065	0.00457072	0.000356328	0.000648158	0.126908	-0.000939962	0.000216284	0.000571865	0.000388557	5.92e-05
A3MYU1	0.242487	0.00278703	0.00421747	0.195537	0.417993	0.337441	0.0067053	0.0125941	0.250548	0.464141	-0.0144061	0.0340815	0.0268531	0.0136086	0.0150343
A3MYU6	0.175894	0.00422123	0.00206647	0.0445675	0.354762	0.253977	0.00889934	0.00714936	0.0840505	0.401503	-0.0225681	0.044063	0.0382451	0.0222795	0.0205049
A3MZ06	1.07e-06	4.22e-08	0.000193259	0.0231416	8.41e-09	3.67e-06	1.44e-06	0.00135076	0.0493119	4.56e-07	0.000285174	0.000453781	0.000505657	0.000343568	0.000397045
A3MZ79	1.07e-06	4.25e-08	0.000195922	0.0193743	2.66e-09	3.67e-06	1.44e-06	0.00135076	0.0427608	2.17e-07	0.00101492	0.0011755	0.00122491	0.000832328	0.00106191
A3MZB6	1.07e-06	0.000251474	0.00803563	0.0976297	0.000147101	3.67e-06	0.00102796	0.0161358	0.159474	0.000870538	0.000319063	0.000259009	0.000236731	0.000160842	0.000243911
A3MZR0	1.07e-06	0.000278857	0.00836807	0.140286	0.000749731	3.67e-06	0.00102924	0.0161358	0.193704	0.00249723	0.000626099	0.000508266	0.000464551	0.000315637	0.000478638
A3MZT2	1.07e-06	0.000260191	0.00814339	0.110814	0.000277807	3.67e-06	0.00102796	0.0161358	0.168247	0.0012535	0.00116665	0.000947119	0.000865671	0.000588204	0.000891912
A3MZT3	0.574065	0.000257731	0.00145776	0.928589	0.390873	0.699226	0.00102796	0.00558587	0.944081	0.437232	-0.00867778	0.0306851	0.0244665	0.01052	0.0142485
A3MZU3	1.07e-06	4.22e-08	0.000193259	0.0231416	8.41e-09	3.67e-06	1.44e-06	0.00135076	0.0493119	4.56e-07	0.000708086	0.000764577	0.000781959	0.000531318	0.000696485
A3MZW0	1.07e-06	4.29e-08	0.000195922	0.0193743	2.64e-09	3.67e-06	1.44e-06	0.00135076	0.0427608	2.17e-07	0.00038926	0.000893345	0.00104841	0.000712387	0.000760851
A3MZW7	0.374255	0.0110151	0.00337181	0.0929085	0.443687	0.491413	0.0179928	0.0107438	0.158907	0.48964	-0.0101822	0.0133175	0.0109589	0.00836754	0.00561542
A3N006	1.07e-06	4.29e-08	0.000195922	0.0193743	2.64e-09	3.67e-06	1.44e-06	0.00135076	0.0427608	2.17e-07	0.000216871	0.000676414	0.000817783	0.000555662	0.000566682
A3N011	1.07e-06	4.26e-08	0.000193259	0.0231416	8.36e-09	3.67e-06	1.44e-06	0.00135076	0.0493119	4.56e-07	0.000354902	0.000557347	0.000619632	0.000421014	0.000488224
A3N031	1.07e-06	4.22e-08	0.000190593	0.027415	2.37e-08	3.67e-06	1.44e-06	0.00135076	0.056224	1.17e-06	0.000507471	0.000716002	0.00078016	0.000530096	0.000633432
A3N039	1.07e-06	4.22e-08	0.000193259	0.0231416	8.41e-09	3.67e-06	1.44e-06	0.00135076	0.0493119	4.56e-07	0.000213311	0.000606179	0.00072704	0.000494	0.000510132
A3N0B0	1.07e-06	0.000260191	0.00814339	0.110814	0.000277807	3.67e-06	0.00102796	0.0161358	0.168247	0.0012535	0.000875224	0.000710516	0.00064941	0.000441249	0.0006691
A3N0F8	1.07e-06	0.000269311	0.00825417	0.12503	0.000467164	3.67e-06	0.00102796	0.0161358	0.176145	0.00168687	0.000726455	0.000589738	0.000539017	0.000366236	0.000555362
A3N0J2	0.188162	0.00118902	0.00328426	0.187567	0.380415	0.269767	0.00344018	0.010527	0.247337	0.426705	-0.0234245	0.0431816	0.0349655	0.0175002	0.0180557
A3N113	1.07e-06	4.25e-08	0.000195922	0.0193743	2.66e-09	3.67e-06	1.44e-06	0.00135076	0.0427608	2.17e-07	0.000925724	0.00136304	0.00149757	0.00101763	0.00120099
A3N181	1.07e-06	4.25e-08	0.000195922	0.0193743	2.66e-09	3.67e-06	1.44e-06	0.00135076	0.0427608	2.17e-07	3.97e-05	0.000448858	0.000574743	0.000390512	0.000363443
A3N186	1.07e-06	1.17e-05	0.000195922	0.1892	1.02e-07	3.67e-06	0.00018762	0.00135076	0.249056	3.61e-06	-0.000332471	-0.000587325	-0.000681878	-0.000403072	-0.000501186
A3N1B9	1.02e-06	0.00743458	2.81e-05	6.81e-05	0.160148	3.67e-06	0.0132025	0.000356328	0.00060715	0.220831	0.00266619	-0.000177471	-0.00136398	-0.000926566	4.95e-05
A3N1F3	1.07e-06	4.22e-08	0.000193259	0.0231416	8.41e-09	3.67e-06	1.44e-06	0.00135076	0.0493119	4.56e-07	0.000603904	0.000604747	0.000605006	0.000411076	0.000556183
A3N1H8	1.06e-06	0.000260191	0.00814339	0.110814	0.000262503	3.67e-06	0.00102796	0.0161358	0.168247	0.0012535	0.000618927	0.000502443	0.000459229	0.000312022	0.000473155
A3N1I1	1.07e-06	4.22e-08	0.000193259	0.0231416	8.41e-09	3.67e-06	1.44e-06	0.00135076	0.0493119	4.56e-07	0.000846825	0.00114817	0.00124087	0.00084318	0.00101976
A3N1Q1	1.07e-06	4.25e-08	0.000195922	0.0193743	2.66e-09	3.67e-06	1.44e-06	0.00135076	0.0427608	2.17e-07	0.000534244	0.000709769	0.000763772	0.00051896	0.000631686
A3N1S4	1.07e-06	0.00173209	2.82e-05	9.61e-05	0.120828	3.67e-06	0.00457072	0.000356328	0.000708178	0.17239	-0.000249924	0.000627806	0.000897769	0.000610016	0.000471417
A3N1W5	3.02e-05	0.00199532	0.0297019	0.298437	0.0155918	8.16e-05	0.00512676	0.0420634	0.353003	0.0301404	0.00197892	0.00207138	0.00193565	0.00127574	0.00181542
A3N234	0.0109366	0.0208403	0.00164535	0.0556263	0.683706	0.0203702	0.0280273	0.00590359	0.102929	0.715525	-0.0202381	0.0172262	0.0242441	0.00707025	0.00707561
A3N247	0.797053	0.00595798	0.029145	0.756396	0.935524	0.872394	0.0118429	0.0415144	0.796379	0.943782	-0.016169	0.0396853	0.0279155	0.00961313	0.0152612
A3N248	0.000440161	2.34e-05	0.00294452	0.0290548	2.27e-05	0.000995444	0.000266996	0.00967869	0.0590759	0.000251989	-3.17e-05	-2.57e-05	-2.35e-05	-1.6e-05	-2.42e-05
A3N249	0.74771	0.00109347	0.00355232	0.0635918	0.147665	0.83807	0.00317945	0.0111472	0.116263	0.206828	-0.00205389	0.0554139	0.0333513	0.0137426	0.0251135
A3N2C1	0.154194	0.00106671	0.013835	0.975716	0.297955	0.224836	0.0031071	0.0237631	0.981725	0.346813	-0.00408879	0.0209891	0.0134282	0.00267635	0.00825121
A3N2D8	1.07e-06	4.26e-08	0.000193259	0.0231416	8.36e-09	3.67e-06	1.44e-06	0.00135076	0.0493119	4.56e-07	0.000996025	0.00111816	0.00115574	0.000785327	0.00101381
A3N2F5	1.07e-06	0.000260191	0.00814339	0.110814	0.000277807	3.67e-06	0.00102796	0.0161358	0.168247	0.0012535	0.000683448	0.000554823	0.000507105	0.000344552	0.000522482
A3N2G8	1.07e-06	4.22e-08	0.000193259	0.0231416	8.41e-09	3.67e-06	1.44e-06	0.00135076	0.0493119	4.56e-07	0.000902657	0.00120102	0.00129281	0.000878478	0.00106874
A3N2P1	1.07e-06	4.22e-08	0.000193259	0.0231416	8.41e-09	3.67e-06	1.44e-06	0.00135076	0.0493119	4.56e-07	0.000540314	0.000665664	0.000704231	0.0004785	0.000597177
A3N2P8	1.06e-06	3.59e-08	0.00018526	0.0376199	1.29e-07	3.67e-06	1.44e-06	0.00135076	0.0718611	3.99e-06	0.000645143	0.00349634	0.00423463	0.00287718	0.00281333
A3N2R6	1.21e-06	4.03e-08	0.000166269	0.0735592	5.57e-06	3.97e-06	1.44e-06	0.00135076	0.132505	7.97e-05	0.000119451	0.00653343	0.00720454	0.004865	0.00468061
A3N2U4	0.290874	0.00367182	0.00865715	0.290717	0.526157	0.397584	0.00790654	0.0162212	0.346654	0.570409	-0.0186082	0.0286711	0.0251624	0.00849231	0.0109294
A3N2U6	1.02e-06	0.000243139	0.00793077	0.0854634	7.4e-05	3.67e-06	0.00102796	0.0161358	0.147497	0.000569958	0.000488334	0.000396424	0.000362327	0.000246179	0.000373316
A3N2U9	0.13118	0.000241447	0.00422293	0.838046	0.263617	0.193399	0.00102796	0.0126085	0.868053	0.313015	-0.0211363	0.042499	0.026697	0.0101797	0.0145598
A3N2V3	1.07e-06	0.000260191	0.00814339	0.110814	0.000277807	3.67e-06	0.00102796	0.0161358	0.168247	0.0012535	0.000987942	0.000802027	0.000733053	0.000498085	0.000755277
A3N308	1.07e-06	4.22e-08	0.000193259	0.0231416	8.41e-09	3.67e-06	1.44e-06	0.00135076	0.0493119	4.56e-07	0.00100851	0.00105435	0.00106845	0.000726005	0.000964327
A3N317	0.237747	0.00061295	0.00464266	0.972349	0.357613	0.331553	0.00187207	0.0136047	0.979504	0.404285	-0.0158463	0.0261181	0.0223014	0.00736769	0.00998523
A3N318	1.07e-06	4.22e-08	0.000193259	0.0231416	7.86e-09	3.67e-06	1.44e-06	0.00135076	0.0493119	4.56e-07	0.000968028	0.00116667	0.00122778	0.000834283	0.00104919
A3N319	1.05e-06	4.22e-08	0.000193259	0.0231416	7.94e-09	3.67e-06	1.44e-06	0.00135076	0.0493119	4.56e-07	0.000620449	0.00128685	0.00149183	0.00101373	0.00110322
A3N352	1.07e-06	4.22e-08	0.000193259	0.0231416	8.41e-09	3.67e-06	1.44e-06	0.00135076	0.0493119	4.56e-07	0.000197417	0.000442387	0.000517753	0.000351788	0.000377336
A3N357	0.723648	0.0243613	0.0126178	0.000412359	0.00951026	0.821179	0.0316313	0.0221361	0.00254565	0.0205813	0.0160537	-0.118638	-0.166518	-0.16197	-0.107768
A3N361	0.442884	0.00167597	0.00517384	0.191459	0.337622	0.568239	0.00457072	0.014799	0.250548	0.384869	-0.0110174	0.0443591	0.0348256	0.0156867	0.0209635
A3N363	0.099165	0.00121051	0.0190684	0.986569	0.337862	0.151397	0.00349839	0.0295488	0.989506	0.38503	-0.00453894	0.0355816	0.0232164	0.00892921	0.0157971
A3N364	0.174583	0.0110385	0.0109204	0.3304	0.661982	0.252214	0.018019	0.0195913	0.387416	0.695359	-0.0143572	0.0349027	0.0258957	0.00888489	0.0138315
A3N365	0.09475	0.000191157	0.00332637	0.82779	0.196522	0.145042	0.00102796	0.0106234	0.859032	0.254097	-0.00876274	0.040142	0.0348997	0.0138325	0.0200279
A3N367	2.82e-05	0.00329547	0.027331	0.202341	0.00595085	7.74e-05	0.00742388	0.0395265	0.252293	0.0142654	0.000438437	0.000355918	0.000325305	0.000221024	0.000335171
A3N368	0.398047	0.0118792	0.0346466	0.771393	0.733964	0.518402	0.0190177	0.0474713	0.81015	0.762608	-0.014494	0.012702	0.0135883	0.000230772	0.00300674
A3N369	0.319871	0.00418419	0.00486961	0.211458	0.458401	0.428585	0.00883562	0.0141927	0.261817	0.504396	-0.0140662	0.0346633	0.0244608	0.00736993	0.0131069
A3N370	0.00266387	0.000490132	0.0029504	0.0302065	0.000253682	0.00532336	0.00152451	0.00968195	0.0606251	0.0012535	-0.00278857	-0.00118707	-0.000694653	-0.000471919	-0.00128555
A3N371	0.350024	0.00340592	0.0246697	0.915856	0.59651	0.463395	0.00757455	0.0363893	0.933511	0.635403	-0.00554164	0.046009	0.0321949	0.014313	0.0217438
A3N373	1.07e-06	4.15e-08	0.000187927	0.0322296	6.16e-08	3.67e-06	1.44e-06	0.00135076	0.0625605	2.27e-06	0.00197339	0.00201023	0.00202156	0.00137378	0.00184474
A3N378	1.07e-06	4.99e-08	0.000195922	0.00129539	3.88e-12	3.67e-06	1.44e-06	0.00135076	0.00535196	1.15e-08	0.00219611	0.00299673	0.00329362	0.00254837	0.00275871
A3N380	0.266028	0.000596653	0.0138372	0.00490696	0.000975383	0.367038	0.0018292	0.0237631	0.0143123	0.00318213	2.26e-05	-0.0502062	-0.0502415	-0.0499826	-0.0376019
A3N381	0.306982	0.0114991	0.0151036	0.294245	0.652853	0.414353	0.0185697	0.0244719	0.349214	0.686803	-0.0164125	0.0360746	0.0255733	0.00967629	0.0137279
A3N382	3.5e-06	3.3e-07	0.00039987	0.0309275	1.58e-07	1.1e-05	8.17e-06	0.00186504	0.060908	4.8e-06	5.38e-05	0.000495262	0.000631062	0.000428781	0.000402232
A3N384	1.07e-06	0.000260191	0.00814339	0.110814	0.000277807	3.67e-06	0.00102796	0.0161358	0.168247	0.0012535	0.00134208	0.00108955	0.000995856	0.000676671	0.00102604
A3N385	1.07e-06	4.26e-08	0.000190593	0.027415	2.36e-08	3.67e-06	1.44e-06	0.00135076	0.056224	1.16e-06	0.000319379	0.00209408	0.00263971	0.00179397	0.00171178
A3N386	1.07e-06	4.26e-08	0.000193259	0.0231416	8.36e-09	3.67e-06	1.44e-06	0.00135076	0.0493119	4.56e-07	0.000236275	0.000805257	0.000980284	0.000666089	0.000671976
A3N3B5	1.09e-06	0.00020384	0.00848521	0.156586	0.000894325	3.68e-06	0.00102796	0.0161358	0.212468	0.00293877	0.00193733	0.0016483	0.00152786	0.00103454	0.00153701
A3N3C6	1.07e-06	0.000223705	0.00803563	0.0976297	0.000148253	3.67e-06	0.00102796	0.0161358	0.159474	0.000870538	0.000553799	0.000509087	0.0004925	0.000334629	0.000472504
A3N3D3	1.07e-06	4.26e-08	0.000190593	0.027415	2.36e-08	3.67e-06	1.44e-06	0.00135076	0.056224	1.16e-06	0.000692368	0.00133445	0.00153195	0.00104101	0.00114994
A3N3E9	1.05e-06	4.25e-08	0.000195922	0.0193743	2.51e-09	3.67e-06	1.44e-06	0.00135076	0.0427608	2.17e-07	0.000189106	0.000383703	0.000443573	0.000301384	0.000329442
A3N3J9	1.07e-06	0.00173324	2.82e-05	9.61e-05	0.120917	3.67e-06	0.00457072	0.000356328	0.000708178	0.172429	-0.000125292	0.000658836	0.000900021	0.000611546	0.000511278
A3N3L1	3.78e-06	0.000363233	0.000947545	0.0113619	1.5e-06	1.18e-05	0.00119016	0.00389095	0.0271079	2.79e-05	-0.00139972	-0.00112378	-0.00103889	-0.000705749	-0.00106703
A3N3N0	0.677925	0.00166905	0.000675108	0.0711521	0.15006	0.785953	0.00457072	0.00294262	0.128777	0.209483	-0.0156781	0.067105	0.0673814	0.033246	0.0380136
A3N3Q9	0.030192	0.0649866	0.0163961	0.171238	0.994296	0.0514081	0.0758717	0.0261027	0.230546	0.994907	-0.0248463	0.00114061	-0.00149441	0.00657514	-0.00465625
A3N3R0	0.0707621	0.0108211	0.00136174	0.021303	0.389073	0.110556	0.0177252	0.00536964	0.0461684	0.435318	-0.0164519	0.0222827	0.0190306	0.012963	0.00945613
A3N3T7	1.07e-06	4.25e-08	0.000195922	0.0193743	2.66e-09	3.67e-06	1.44e-06	0.00135076	0.0427608	2.17e-07	0.000655851	0.00104575	0.0011657	0.000792092	0.000914848
A3N3T8	2.7e-05	0.00420945	0.0312662	0.303884	0.0175423	7.54e-05	0.00887893	0.0438191	0.358596	0.0330708	0.00166475	0.00122423	0.00111077	0.00072411	0.00118096
A3PGL5	1.05e-06	0.00694089	2.82e-05	6.79e-05	0.155171	3.67e-06	0.0127278	0.000356328	0.00060715	0.215626	0.00017072	-1.92e-05	-9.84e-05	-6.68e-05	-3.44e-06
A3PIR9	9.72e-07	0.0414277	0.00182253	0.00386701	0.406222	3.67e-06	0.0499941	0.00636429	0.0121681	0.452252	0.00320179	0.00110582	0.00105574	0.000321634	0.00142125
A3PVD5	2.64e-05	0.00715641	0.00374813	0.0722488	0.000149246	7.42e-05	0.0128435	0.0115163	0.130422	0.000875584	-0.0156225	-0.0139126	-0.0132784	-0.00924757	-0.0130153
A3QC57	1.03e-06	0.000243139	0.00793077	0.0854634	7.37e-05	3.67e-06	0.00102796	0.0161358	0.147497	0.000569958	0.000171429	0.000139162	0.000127191	8.64e-05	0.00013105
A4ECA9	0.0263628	0.0113395	0.438711	0.626847	0.0134434	0.0453506	0.0183761	0.466831	0.689951	0.0268731	-0.00685082	-0.0324028	-0.0221353	-0.0177477	-0.0197842
A4F5N5	1.07e-06	0.000269311	0.00825417	0.12503	0.000467164	3.67e-06	0.00102796	0.0161358	0.176145	0.00168687	0.00247107	0.00200625	0.00183378	0.00124614	0.00188931
A4F6D1	1.07e-06	0.000269311	0.00825417	0.12503	0.000467164	3.67e-06	0.00102796	0.0161358	0.176145	0.00168687	0.00228806	0.00185764	0.00169794	0.00115382	0.00174936
A4F6T1	1.07e-06	0.000260191	0.00814339	0.110814	0.000277807	3.67e-06	0.00102796	0.0161358	0.168247	0.0012535	0.000911752	0.000740171	0.000676515	0.000459667	0.000697026
A4F6T2	1.07e-06	0.000269311	0.00825417	0.12503	0.000467164	3.67e-06	0.00102796	0.0161358	0.176145	0.00168687	0.00308323	0.00250336	0.00228818	0.00155502	0.00235745
A4F6W7	1.07e-06	0.000260191	0.00814339	0.110814	0.000277807	3.67e-06	0.00102796	0.0161358	0.168247	0.0012535	0.0011049	0.000896982	0.000819844	0.000557062	0.000844697
A4F710	1.07e-06	0.000269311	0.00825417	0.12503	0.000467164	3.67e-06	0.00102796	0.0161358	0.176145	0.00168687	0.00289492	0.00235044	0.0021484	0.00145999	0.00221344
A4F749	1.07e-06	0.000269311	0.00825417	0.12503	0.000467164	3.67e-06	0.00102796	0.0161358	0.176145	0.00168687	0.003886	0.00315532	0.00288416	0.00196016	0.00297141
A4F7B2	1.07e-06	0.000269311	0.00825417	0.12503	0.000467164	3.67e-06	0.00102796	0.0161358	0.176145	0.00168687	0.00195465	0.00158692	0.00145048	0.000985631	0.00149442
A4F7F9	1.07e-06	0.000269311	0.00825417	0.12503	0.000467164	3.67e-06	0.00102796	0.0161358	0.176145	0.00168687	0.00183557	0.00149023	0.0013621	0.000925566	0.00140337
A4F7W6	1.07e-06	0.000269311	0.00825417	0.12503	0.000467164	3.67e-06	0.00102796	0.0161358	0.176145	0.00168687	0.00257635	0.00209174	0.00191192	0.00129926	0.00196982
A4F7X3	1.07e-06	0.000269311	0.00825417	0.12503	0.000467164	3.67e-06	0.00102796	0.0161358	0.176145	0.00168687	0.00104532	0.000848607	0.000775628	0.000527016	0.000799142
A4F804	1.07e-06	0.000269311	0.00825417	0.12503	0.000467164	3.67e-06	0.00102796	0.0161358	0.176145	0.00168687	0.00285099	0.00231476	0.00211579	0.00143783	0.00217984
A4F866	1.07e-06	0.000269311	0.00825417	0.12503	0.000467164	3.67e-06	0.00102796	0.0161358	0.176145	0.00168687	0.00377617	0.00306612	0.00280262	0.00190472	0.00288741
A4F891	1.07e-06	0.000269311	0.00825417	0.12503	0.000467164	3.67e-06	0.00102796	0.0161358	0.176145	0.00168687	0.000960574	0.000779808	0.000712744	0.000484285	0.000734353
A4F8Q9	1.07e-06	0.000260191	0.00814339	0.110814	0.000277807	3.67e-06	0.00102796	0.0161358	0.168247	0.0012535	0.00176774	0.00143515	0.00131175	0.000891352	0.0013515
A4F8R2	1.07e-06	0.000269311	0.00825417	0.12503	0.000467164	3.67e-06	0.00102796	0.0161358	0.176145	0.00168687	0.00619321	0.00502945	0.0045975	0.00312519	0.00473634
A4F8R5	1.07e-06	0.000269311	0.00825417	0.12503	0.000467164	3.67e-06	0.00102796	0.0161358	0.176145	0.00168687	0.00283325	0.00230036	0.00210262	0.00142888	0.00216628
A4F910	1.07e-06	0.000269311	0.00825417	0.12503	0.000467164	3.67e-06	0.00102796	0.0161358	0.176145	0.00168687	0.00212761	0.00172736	0.00157885	0.00107288	0.00162667
A4F913	1.07e-06	0.000269311	0.00825417	0.12503	0.000467164	3.67e-06	0.00102796	0.0161358	0.176145	0.00168687	0.00207697	0.00168624	0.00154126	0.00104733	0.00158795
A4F9B0	1.07e-06	0.000269311	0.00825417	0.12503	0.000467164	3.67e-06	0.00102796	0.0161358	0.176145	0.00168687	0.0038315	0.00311105	0.00284369	0.00193265	0.00292972
A4F9F6	1.07e-06	0.000269311	0.00825417	0.12503	0.000467164	3.67e-06	0.00102796	0.0161358	0.176145	0.00168687	0.00356486	0.0028945	0.00264574	0.00179807	0.0027258
A4F9J8	1.07e-06	0.000269311	0.00825417	0.12503	0.000467164	3.67e-06	0.00102796	0.0161358	0.176145	0.00168687	0.00360856	0.00292999	0.00267818	0.00182013	0.00275921
A4F9L1	1.07e-06	0.000269311	0.00825417	0.12503	0.000467164	3.67e-06	0.00102796	0.0161358	0.176145	0.00168687	0.00163984	0.00133131	0.00121683	0.000826841	0.0012537
A4F9L2	1.07e-06	0.000269311	0.00825417	0.12503	0.000467164	3.67e-06	0.00102796	0.0161358	0.176145	0.00168687	0.00120458	0.000977915	0.000893819	0.000607331	0.000920912
A4F9L3	1.07e-06	0.000260191	0.00814339	0.110814	0.000277807	3.67e-06	0.00102796	0.0161358	0.168247	0.0012535	0.00145634	0.00118232	0.00108065	0.000734296	0.0011134
A4F9M1	1.07e-06	0.000269311	0.00825417	0.12503	0.000467164	3.67e-06	0.00102796	0.0161358	0.176145	0.00168687	0.00236162	0.00191737	0.00175253	0.00119092	0.00180561
A4F9M5	1.07e-06	0.000269311	0.00825417	0.12503	0.000467164	3.67e-06	0.00102796	0.0161358	0.176145	0.00168687	0.00265473	0.00215539	0.0019701	0.0013388	0.00202975
A4F9T1	1.07e-06	0.000269311	0.00825417	0.12503	0.000467164	3.67e-06	0.00102796	0.0161358	0.176145	0.00168687	0.0022599	0.00183477	0.00167703	0.00113961	0.00172783
A4F9T9	1.07e-06	0.000269311	0.00825417	0.12503	0.000467164	3.67e-06	0.00102796	0.0161358	0.176145	0.00168687	0.00247094	0.00200614	0.00183368	0.00124608	0.00188921
A4FA00	1.07e-06	0.000260191	0.00814339	0.110814	0.000277807	3.67e-06	0.00102796	0.0161358	0.168247	0.0012535	0.00117568	0.000954451	0.000872372	0.000592757	0.000898816
A4FA70	1.07e-06	0.000269311	0.00825417	0.12503	0.000467164	3.67e-06	0.00102796	0.0161358	0.176145	0.00168687	0.0018531	0.00150446	0.00137511	0.000934408	0.00141677
A4FAH9	1.07e-06	0.000269311	0.00825417	0.12503	0.000467164	3.67e-06	0.00102796	0.0161358	0.176145	0.00168687	0.00465617	0.00378086	0.00345601	0.00234895	0.0035605
A4FAJ1	1.07e-06	0.000269311	0.00825417	0.12503	0.000467164	3.67e-06	0.00102796	0.0161358	0.176145	0.00168687	0.00231617	0.00188047	0.0017188	0.001168	0.00177086
A4FAK5	1.07e-06	0.000269311	0.00825417	0.12503	0.000467164	3.67e-06	0.00102796	0.0161358	0.176145	0.00168687	0.00162534	0.00131953	0.00120607	0.00081953	0.00124262
A4FAQ5	1.07e-06	0.000269311	0.00825417	0.12503	0.000467164	3.67e-06	0.00102796	0.0161358	0.176145	0.00168687	0.00210482	0.00170885	0.00156193	0.00106138	0.00160925
A4FAS3	1.07e-06	0.000269311	0.00825417	0.12503	0.000467164	3.67e-06	0.00102796	0.0161358	0.176145	0.00168687	0.00292757	0.00237695	0.00217263	0.00147647	0.0022384
A4FB46	1.07e-06	0.000269311	0.00825417	0.12503	0.000467164	3.67e-06	0.00102796	0.0161358	0.176145	0.00168687	0.00545832	0.00443244	0.00405169	0.002754	0.00417411
A4FBA3	1.07e-06	0.000269311	0.00825417	0.12503	0.000467164	3.67e-06	0.00102796	0.0161358	0.176145	0.00168687	0.00237304	0.00192665	0.00176102	0.00119669	0.00181435
A4FBA8	1.07e-06	0.000269311	0.00825417	0.12503	0.000467164	3.67e-06	0.00102796	0.0161358	0.176145	0.00168687	0.00248687	0.00201908	0.00184551	0.00125412	0.00190139
A4FBB7	1.07e-06	0.000269311	0.00825417	0.12503	0.000467164	3.67e-06	0.00102796	0.0161358	0.176145	0.00168687	0.00288371	0.00234133	0.00214008	0.00145434	0.00220487
A4FBC3	1.07e-06	0.000269311	0.00825417	0.12503	0.000467164	3.67e-06	0.00102796	0.0161358	0.176145	0.00168687	0.002504	0.00203299	0.00185822	0.00126275	0.00191449
A4FBD3	1.07e-06	0.000269311	0.00825417	0.12503	0.000467164	3.67e-06	0.00102796	0.0161358	0.176145	0.00168687	0.00512305	0.0041601	0.00380271	0.0025847	0.00391764
A4FBE6	1.07e-06	0.000269311	0.00825417	0.12503	0.000467164	3.67e-06	0.00102796	0.0161358	0.176145	0.00168687	0.003309	0.00268671	0.00245579	0.00166895	0.00253011
A4FBE8	1.07e-06	0.000269311	0.00825417	0.12503	0.000467164	3.67e-06	0.00102796	0.0161358	0.176145	0.00168687	0.00148465	0.0012053	0.00110166	0.000748572	0.00113505
A4FBF7	1.07e-06	0.000269311	0.00825417	0.12503	0.000467164	3.67e-06	0.00102796	0.0161358	0.176145	0.00168687	0.00387665	0.00314772	0.00287721	0.00195544	0.00296425
A4FBF8	1.07e-06	0.000269311	0.00825417	0.12503	0.000467164	3.67e-06	0.00102796	0.0161358	0.176145	0.00168687	0.00175608	0.00142569	0.0013031	0.00088547	0.00134258
A4FBG1	1.07e-06	0.000269311	0.00825417	0.12503	0.000467164	3.67e-06	0.00102796	0.0161358	0.176145	0.00168687	0.00189003	0.00153444	0.00140251	0.000953031	0.001445
A4FBI2	1.07e-06	0.000269311	0.00825417	0.12503	0.000467164	3.67e-06	0.00102796	0.0161358	0.176145	0.00168687	0.00116359	0.000944629	0.000863394	0.000586656	0.000889566
A4FBL9	1.07e-06	0.000260191	0.00814339	0.110814	0.000277807	3.67e-06	0.00102796	0.0161358	0.168247	0.0012535	0.00119957	0.000973847	0.000890101	0.000604805	0.000917082
A4FBM0	1.07e-06	0.000269311	0.00825417	0.12503	0.000467164	3.67e-06	0.00102796	0.0161358	0.176145	0.00168687	0.00666064	0.00540921	0.0049447	0.00336133	0.00509397
A4FBM2	1.07e-06	0.000269311	0.00825417	0.12503	0.000467164	3.67e-06	0.00102796	0.0161358	0.176145	0.00168687	0.00204188	0.00165774	0.00151522	0.00102963	0.00156112
A4FBM5	1.07e-06	0.000269311	0.00825417	0.12503	0.000467164	3.67e-06	0.00102796	0.0161358	0.176145	0.00168687	0.001976	0.00160426	0.00146633	0.000996401	0.00151075
A4FBM6	1.07e-06	0.000269311	0.00825417	0.12503	0.000467164	3.67e-06	0.00102796	0.0161358	0.176145	0.00168687	0.00316176	0.00256713	0.00234648	0.00159464	0.0024175
A4FBP0	1.07e-06	0.000269311	0.00825417	0.12503	0.000467164	3.67e-06	0.00102796	0.0161358	0.176145	0.00168687	0.00417138	0.00338709	0.00309604	0.00210421	0.00318968
A4FBP2	1.07e-06	0.000269311	0.00825417	0.12503	0.000467164	3.67e-06	0.00102796	0.0161358	0.176145	0.00168687	0.00366796	0.00297823	0.00272228	0.00185011	0.00280465
A4FBV6	1.07e-06	0.000269311	0.00825417	0.12503	0.000467164	3.67e-06	0.00102796	0.0161358	0.176145	0.00168687	0.0031657	0.00257033	0.00234941	0.00159663	0.00242052
A4FBW7	1.07e-06	0.000269311	0.00825417	0.12503	0.000467164	3.67e-06	0.00102796	0.0161358	0.176145	0.00168687	0.00215445	0.00174915	0.00159877	0.00108641	0.00164719
A4FBX6	1.07e-06	0.000269311	0.00825417	0.12503	0.000467164	3.67e-06	0.00102796	0.0161358	0.176145	0.00168687	0.00361083	0.00293183	0.00267987	0.00182128	0.00276095
A4FBY0	1.07e-06	0.000269311	0.00825417	0.12503	0.000467164	3.67e-06	0.00102796	0.0161358	0.176145	0.00168687	0.00199019	0.00161578	0.00147685	0.00100356	0.00152159
A4FBY1	1.07e-06	0.000269311	0.00825417	0.12503	0.000467164	3.67e-06	0.00102796	0.0161358	0.176145	0.00168687	0.00418892	0.00340134	0.00310907	0.00211307	0.0032031
A4FBY2	1.07e-06	0.000269311	0.00825417	0.12503	0.000467164	3.67e-06	0.00102796	0.0161358	0.176145	0.00168687	0.00299843	0.00243449	0.00222524	0.00151223	0.0022926
A4FBY4	1.07e-06	0.000269311	0.00825417	0.12503	0.000467164	3.67e-06	0.00102796	0.0161358	0.176145	0.00168687	0.00339877	0.00275961	0.00252243	0.00171425	0.00259877
A4FDS0	1.07e-06	0.000269311	0.00825417	0.12503	0.000467164	3.67e-06	0.00102796	0.0161358	0.176145	0.00168687	0.001378	0.00111871	0.00102251	0.000694784	0.0010535
A4FFN9	1.07e-06	0.000269311	0.00825417	0.12503	0.000467164	3.67e-06	0.00102796	0.0161358	0.176145	0.00168687	0.00204255	0.00165829	0.00151572	0.00102997	0.00156163
A4FFX3	1.07e-06	0.000269311	0.00825417	0.12503	0.000467164	3.67e-06	0.00102796	0.0161358	0.176145	0.00168687	0.00257544	0.002091	0.00191125	0.0012988	0.00196912
A4FIM1	1.07e-06	0.000269311	0.00825417	0.12503	0.000467164	3.67e-06	0.00102796	0.0161358	0.176145	0.00168687	0.00296034	0.00240356	0.00219696	0.00149301	0.00226347
A4FIR1	1.07e-06	0.000269311	0.00825417	0.12503	0.000467164	3.67e-06	0.00102796	0.0161358	0.176145	0.00168687	0.00279928	0.00227277	0.0020774	0.00141174	0.0021403
A4FIS6	1.07e-06	0.000269311	0.00825417	0.12503	0.000467164	3.67e-06	0.00102796	0.0161358	0.176145	0.00168687	0.0012172	0.000988155	0.000903178	0.000613692	0.000930555
A4FKA9	1.07e-06	0.000269311	0.00825417	0.12503	0.000467164	3.67e-06	0.00102796	0.0161358	0.176145	0.00168687	0.00414604	0.00336651	0.00307723	0.00209142	0.0031703
A4FKC1	1.07e-06	0.000269311	0.00825417	0.12503	0.000467164	3.67e-06	0.00102796	0.0161358	0.176145	0.00168687	0.00305713	0.00248217	0.00226881	0.00154185	0.00233749
A4FKC5	1.07e-06	0.000269311	0.00825417	0.12503	0.000467164	3.67e-06	0.00102796	0.0161358	0.176145	0.00168687	0.00147169	0.00119478	0.00109204	0.000742036	0.00112514
A4FKE3	1.07e-06	0.000269311	0.00825417	0.12503	0.000467164	3.67e-06	0.00102796	0.0161358	0.176145	0.00168687	0.00443406	0.00360045	0.00329108	0.00223682	0.0033906
A4FKE4	1.07e-06	0.000269311	0.00825417	0.12503	0.000467164	3.67e-06	0.00102796	0.0161358	0.176145	0.00168687	0.00460411	0.00373857	0.00341735	0.00232267	0.00352068
A4FL80	1.07e-06	0.000269311	0.00825417	0.12503	0.000467164	3.67e-06	0.00102796	0.0161358	0.176145	0.00168687	0.00196215	0.00159301	0.00145604	0.000989413	0.00150015
A4FLF6	1.07e-06	0.000260191	0.00814339	0.110814	0.000277807	3.67e-06	0.00102796	0.0161358	0.168247	0.0012535	0.00186653	0.00151537	0.00138507	0.000941179	0.00142704
A4FLG1	1.07e-06	0.000260191	0.00814339	0.110814	0.000277807	3.67e-06	0.00102796	0.0161358	0.168247	0.0012535	0.000742869	0.000603064	0.000551197	0.000374513	0.00056791
A4FLL0	1.07e-06	0.000269311	0.00825417	0.12503	0.000467164	3.67e-06	0.00102796	0.0161358	0.176145	0.00168687	0.00317847	0.00258071	0.00235889	0.00160308	0.00243029
A4FLL5	1.07e-06	0.000269311	0.00825417	0.12503	0.000467164	3.67e-06	0.00102796	0.0161358	0.176145	0.00168687	0.00173696	0.00141016	0.00128891	0.000875825	0.00132796
A4FLL9	1.07e-06	0.000269311	0.00825417	0.12503	0.000467164	3.67e-06	0.00102796	0.0161358	0.176145	0.00168687	0.00274828	0.00223136	0.00203955	0.00138601	0.0021013
A4FLN6	1.07e-06	0.000269311	0.00825417	0.12503	0.000467164	3.67e-06	0.00102796	0.0161358	0.176145	0.00168687	0.00670197	0.0054428	0.0049754	0.00338222	0.0051256
A4FLU1	1.07e-06	0.000260191	0.00814339	0.110814	0.000277807	3.67e-06	0.00102796	0.0161358	0.168247	0.0012535	0.00273383	0.00221962	0.00202882	0.00137871	0.00209024
A4FLW0	1.07e-06	0.000269311	0.00825417	0.12503	0.000467164	3.67e-06	0.00102796	0.0161358	0.176145	0.00168687	0.00209474	0.00170067	0.00155445	0.0010563	0.00160154
A4FLW3	1.07e-06	0.000269311	0.00825417	0.12503	0.000467164	3.67e-06	0.00102796	0.0161358	0.176145	0.00168687	0.00286613	0.00232706	0.00212703	0.00144547	0.00219142
A4FLX5	1.07e-06	0.000260191	0.00814339	0.110814	0.000277807	3.67e-06	0.00102796	0.0161358	0.168247	0.0012535	0.00121891	0.000989547	0.000904451	0.000614556	0.000931866
A4FLX6	1.07e-06	0.000269311	0.00825417	0.12503	0.000467164	3.67e-06	0.00102796	0.0161358	0.176145	0.00168687	0.00238609	0.00193724	0.0017707	0.00120327	0.00182432
A4FLZ0	1.07e-06	0.000260191	0.00814339	0.110814	0.000277807	3.67e-06	0.00102796	0.0161358	0.168247	0.0012535	0.00197862	0.00160638	0.00146827	0.00099772	0.00151275
A4FM22	1.07e-06	0.000269311	0.00825417	0.12503	0.000467164	3.67e-06	0.00102796	0.0161358	0.176145	0.00168687	0.00398671	0.00323711	0.00295893	0.00201099	0.00304843
A4FM23	1.07e-06	0.000269311	0.00825417	0.12503	0.000467164	3.67e-06	0.00102796	0.0161358	0.176145	0.00168687	0.0031443	0.00255295	0.00233352	0.00158583	0.00240415
A4FM32	1.07e-06	0.000269311	0.00825417	0.12503	0.000467164	3.67e-06	0.00102796	0.0161358	0.176145	0.00168687	0.00165271	0.00134175	0.00122638	0.000833331	0.00126354
A4FM34	1.07e-06	0.000269311	0.00825417	0.12503	0.000467164	3.67e-06	0.00102796	0.0161358	0.176145	0.00168687	0.00300376	0.00243882	0.00222919	0.00151491	0.00229667
A4FM88	1.07e-06	0.000260191	0.00814339	0.110814	0.000277807	3.67e-06	0.00102796	0.0161358	0.168247	0.0012535	0.00135435	0.00109951	0.00100496	0.000682856	0.00103542
A4FMC5	1.07e-06	0.000269311	0.00825417	0.12503	0.000467164	3.67e-06	0.00102796	0.0161358	0.176145	0.00168687	0.00402716	0.00326997	0.00298897	0.00203141	0.00307938
A4FMD4	1.07e-06	0.000269311	0.00825417	0.12503	0.000467164	3.67e-06	0.00102796	0.0161358	0.176145	0.00168687	0.00808728	0.00656842	0.00600457	0.0040823	0.00618564
A4FMD5	1.07e-06	0.000269311	0.00825417	0.12503	0.000467164	3.67e-06	0.00102796	0.0161358	0.176145	0.00168687	0.00596688	0.00484558	0.00442939	0.00301086	0.00456318
A4FME7	1.07e-06	0.000269311	0.00825417	0.12503	0.000467164	3.67e-06	0.00102796	0.0161358	0.176145	0.00168687	0.00241131	0.00195772	0.00178942	0.001216	0.00184361
A4FMF1	1.07e-06	0.000260191	0.00814339	0.110814	0.000277807	3.67e-06	0.00102796	0.0161358	0.168247	0.0012535	0.00164581	0.00133615	0.00122126	0.000829852	0.00125827
A4FMJ9	1.07e-06	0.000269311	0.00825417	0.12503	0.000467164	3.67e-06	0.00102796	0.0161358	0.176145	0.00168687	0.00123256	0.00100063	0.000914578	0.000621438	0.000942301
A4FMP1	1.07e-06	0.000269311	0.00825417	0.12503	0.000467164	3.67e-06	0.00102796	0.0161358	0.176145	0.00168687	0.0020695	0.00168017	0.00153572	0.00104356	0.00158224
A4FMP2	1.07e-06	0.000269311	0.00825417	0.12503	0.000467164	3.67e-06	0.00102796	0.0161358	0.176145	0.00168687	0.00300758	0.00244192	0.00223203	0.00151684	0.00229959
A4FMP6	1.07e-06	0.000269311	0.00825417	0.12503	0.000467164	3.67e-06	0.00102796	0.0161358	0.176145	0.00168687	0.00266039	0.00215998	0.0019743	0.00134166	0.00203409
A4FMQ2	1.07e-06	0.000269311	0.00825417	0.12503	0.000467164	3.67e-06	0.00102796	0.0161358	0.176145	0.00168687	0.00379973	0.00308525	0.00282011	0.00191662	0.00290543
A4FMQ5	1.07e-06	0.000269311	0.00825417	0.12503	0.000467164	3.67e-06	0.00102796	0.0161358	0.176145	0.00168687	0.00277503	0.00225308	0.0020594	0.0013995	0.00212175
A4FMT5	1.07e-06	0.000269311	0.00825417	0.12503	0.000467164	3.67e-06	0.00102796	0.0161358	0.176145	0.00168687	0.00305631	0.00248149	0.0022682	0.00154143	0.00233686
A4FMU3	1.07e-06	0.000260191	0.00814339	0.110814	0.000277807	3.67e-06	0.00102796	0.0161358	0.168247	0.0012535	0.00102261	0.000830173	0.000758779	0.000515567	0.000781782
A4FN26	1.07e-06	0.000269311	0.00825417	0.12503	0.000467164	3.67e-06	0.00102796	0.0161358	0.176145	0.00168687	0.00310337	0.00251971	0.00230314	0.00156518	0.00237285
A4FN28	1.07e-06	0.000269311	0.00825417	0.12503	0.000467164	3.67e-06	0.00102796	0.0161358	0.176145	0.00168687	0.00250419	0.00203314	0.00185836	0.00126285	0.00191464
A4FN29	1.07e-06	0.000269311	0.00825417	0.12503	0.000467164	3.67e-06	0.00102796	0.0161358	0.176145	0.00168687	0.00310546	0.00252141	0.00230469	0.00156623	0.00237445
A4FN31	1.07e-06	0.000269311	0.00825417	0.12503	0.000467164	3.67e-06	0.00102796	0.0161358	0.176145	0.00168687	0.00180697	0.00146701	0.00134087	0.000911138	0.0013815
A4FN40	1.07e-06	0.000269311	0.00825417	0.12503	0.000467164	3.67e-06	0.00102796	0.0161358	0.176145	0.00168687	0.000689228	0.000559516	0.000511394	0.000347467	0.000526901
A4FN47	1.07e-06	0.000269311	0.00825417	0.12503	0.000467164	3.67e-06	0.00102796	0.0161358	0.176145	0.00168687	0.00223826	0.0018172	0.00166098	0.00112869	0.00171128
A4FNF1	1.07e-06	0.000269311	0.00825417	0.12503	0.000467164	3.67e-06	0.00102796	0.0161358	0.176145	0.00168687	0.00212359	0.00172409	0.00157586	0.00107085	0.0016236
A4FNI7	1.07e-06	0.000269311	0.00825417	0.12503	0.000467164	3.67e-06	0.00102796	0.0161358	0.176145	0.00168687	0.00374986	0.00304474	0.00278308	0.00189144	0.00286728
A4FNR2	1.07e-06	0.000269311	0.00825417	0.12503	0.000467164	3.67e-06	0.00102796	0.0161358	0.176145	0.00168687	0.00405608	0.00329345	0.00301043	0.00204601	0.00310149
A4FP42	1.07e-06	0.000260191	0.00814339	0.110814	0.000277807	3.67e-06	0.00102796	0.0161358	0.168247	0.0012535	0.0010897	0.000884646	0.000808568	0.0005494	0.000833079
A4FP60	1.07e-06	0.000269311	0.00825417	0.12503	0.000467164	3.67e-06	0.00102796	0.0161358	0.176145	0.00168687	0.0046877	0.00380647	0.00347942	0.00236487	0.00358461
A4FPA5	1.07e-06	0.000269311	0.00825417	0.12503	0.000467164	3.67e-06	0.00102796	0.0161358	0.176145	0.00168687	0.0029838	0.00242262	0.00221438	0.00150484	0.00228141
A4FPG9	1.07e-06	0.000269311	0.00825417	0.12503	0.000467164	3.67e-06	0.00102796	0.0161358	0.176145	0.00168687	0.00248466	0.00201729	0.00184387	0.001253	0.0018997
A4FPH0	1.07e-06	0.000269311	0.00825417	0.12503	0.000467164	3.67e-06	0.00102796	0.0161358	0.176145	0.00168687	0.00257095	0.00208736	0.00190792	0.00129654	0.00196569
A4FPH1	1.07e-06	0.000269311	0.00825417	0.12503	0.000467164	3.67e-06	0.00102796	0.0161358	0.176145	0.00168687	0.00589852	0.00479005	0.00437862	0.00297634	0.00451088
A4FPJ1	1.07e-06	0.000269311	0.00825417	0.12503	0.000467164	3.67e-06	0.00102796	0.0161358	0.176145	0.00168687	0.00428636	0.00348049	0.00318142	0.00216226	0.00327763
A4FPJ2	1.07e-06	0.000269311	0.00825417	0.12503	0.000467164	3.67e-06	0.00102796	0.0161358	0.176145	0.00168687	0.00322939	0.00262205	0.00239669	0.00162877	0.00246922
A4FPJ3	1.07e-06	0.000269311	0.00825417	0.12503	0.000467164	3.67e-06	0.00102796	0.0161358	0.176145	0.00168687	0.00133823	0.00108642	0.000992996	0.000674728	0.00102309
A4FPJ4	1.07e-06	0.000269311	0.00825417	0.12503	0.000467164	3.67e-06	0.00102796	0.0161358	0.176145	0.00168687	0.00100711	0.000817591	0.000747278	0.000507752	0.000769933
A4FPJ5	1.07e-06	0.000260191	0.00814339	0.110814	0.000277807	3.67e-06	0.00102796	0.0161358	0.168247	0.0012535	0.000602567	0.000489161	0.000447089	0.000303773	0.000460648
A4FPJ6	1.07e-06	0.000269311	0.00825417	0.12503	0.000467164	3.67e-06	0.00102796	0.0161358	0.176145	0.00168687	0.00400944	0.00325557	0.00297581	0.00202247	0.00306582
A4FPK6	1.07e-06	0.000269311	0.00825417	0.12503	0.000467164	3.67e-06	0.00102796	0.0161358	0.176145	0.00168687	0.00285494	0.00231797	0.00211872	0.00143982	0.00218286
A4FPK8	1.07e-06	0.000269311	0.00825417	0.12503	0.000467164	3.67e-06	0.00102796	0.0161358	0.176145	0.00168687	0.0036645	0.00297542	0.00271971	0.00184836	0.002802
A4FPL0	1.07e-06	0.000269311	0.00825417	0.12503	0.000467164	3.67e-06	0.00102796	0.0161358	0.176145	0.00168687	0.00531965	0.0043198	0.00394871	0.00268397	0.00406803
A4FPL1	1.07e-06	0.000269311	0.00825417	0.12503	0.000467164	3.67e-06	0.00102796	0.0161358	0.176145	0.00168687	0.00505525	0.00410502	0.00375236	0.00255046	0.00386578
A4FPL2	1.07e-06	0.000269311	0.00825417	0.12503	0.000467164	3.67e-06	0.00102796	0.0161358	0.176145	0.00168687	0.00313775	0.00254763	0.00232866	0.00158253	0.00239914
A4FPL3	1.07e-06	0.000269311	0.00825417	0.12503	0.000467164	3.67e-06	0.00102796	0.0161358	0.176145	0.00168687	0.00147293	0.00119579	0.00109296	0.000742662	0.00112609
A4FPL4	1.07e-06	0.000269311	0.00825417	0.12503	0.000467164	3.67e-06	0.00102796	0.0161358	0.176145	0.00168687	0.00392446	0.00318655	0.00291271	0.00197957	0.00300082
A4FPL5	1.07e-06	0.0002135	0.00825417	0.12503	0.000407493	3.67e-06	0.00102796	0.0161358	0.176145	0.00168687	0.00182024	0.00141933	0.00125225	0.000850915	0.00133569
A4FPL6	1.07e-06	0.000269311	0.00825417	0.12503	0.000467164	3.67e-06	0.00102796	0.0161358	0.176145	0.00168687	0.00389803	0.00316508	0.00289309	0.00196623	0.00298061
A4FPL8	1.07e-06	0.000269311	0.00825417	0.12503	0.000467164	3.67e-06	0.00102796	0.0161358	0.176145	0.00168687	0.00500566	0.00406474	0.00371554	0.00252542	0.00382784
A4FPL9	1.07e-06	0.000269311	0.00825417	0.12503	0.000467164	3.67e-06	0.00102796	0.0161358	0.176145	0.00168687	0.00193583	0.00157163	0.00143651	0.000976135	0.00148003
A4FPM0	1.07e-06	0.000269311	0.00825417	0.12503	0.000467164	3.67e-06	0.00102796	0.0161358	0.176145	0.00168687	0.00375569	0.00304948	0.00278741	0.00189438	0.00287174
A4FPM1	1.07e-06	0.000269311	0.00825417	0.12503	0.000467164	3.67e-06	0.00102796	0.0161358	0.176145	0.00168687	0.00371913	0.00301979	0.00276027	0.00187593	0.00284378
A4FPM2	1.07e-06	0.000269311	0.00825417	0.12503	0.000467164	3.67e-06	0.00102796	0.0161358	0.176145	0.00168687	0.0013144	0.00106707	0.000975312	0.00066271	0.00100487
A4FPM3	1.07e-06	0.000269311	0.00825417	0.12503	0.000467164	3.67e-06	0.00102796	0.0161358	0.176145	0.00168687	0.00433137	0.00351704	0.00321484	0.00218498	0.00331206
A4FPM4	1.07e-06	0.000269311	0.00825417	0.12503	0.000467164	3.67e-06	0.00102796	0.0161358	0.176145	0.00168687	0.00335626	0.00272509	0.00249087	0.0016928	0.00256625
A4FPM5	1.07e-06	0.000269311	0.00825417	0.12503	0.000467164	3.67e-06	0.00102796	0.0161358	0.176145	0.00168687	0.00504824	0.00409933	0.00374715	0.00254692	0.00386041
A4FPM7	1.07e-06	0.000269311	0.00825417	0.12503	0.000467164	3.67e-06	0.00102796	0.0161358	0.176145	0.00168687	0.00304438	0.00247181	0.00225934	0.00153541	0.00232774
A4FPM8	1.07e-06	0.000269311	0.00825417	0.12503	0.000467164	3.67e-06	0.00102796	0.0161358	0.176145	0.00168687	0.00267616	0.00217279	0.00198601	0.00134962	0.00204615
A4FPM9	1.07e-06	0.000269311	0.00825417	0.12503	0.000467164	3.67e-06	0.00102796	0.0161358	0.176145	0.00168687	0.00378064	0.00306974	0.00280593	0.00190698	0.00289082
A4FPP2	1.07e-06	0.000269311	0.00825417	0.12503	0.000467164	3.67e-06	0.00102796	0.0161358	0.176145	0.00168687	0.00364991	0.00296357	0.00270888	0.001841	0.00279084
A4FPP3	1.07e-06	0.000269311	0.00825417	0.12503	0.000467164	3.67e-06	0.00102796	0.0161358	0.176145	0.00168687	0.00392853	0.00318986	0.00291574	0.00198163	0.00300394
A4FPQ6	1.07e-06	0.000260191	0.00814339	0.110814	0.000277807	3.67e-06	0.00102796	0.0161358	0.168247	0.0012535	0.000699512	0.000567865	0.000519025	0.000352652	0.000534764
A4FPQ7	1.07e-06	0.000269311	0.00825417	0.12503	0.000467164	3.67e-06	0.00102796	0.0161358	0.176145	0.00168687	0.00287247	0.00233221	0.00213174	0.00144867	0.00219627
A4FPQ9	1.07e-06	0.000269311	0.00825417	0.12503	0.000467164	3.67e-06	0.00102796	0.0161358	0.176145	0.00168687	0.00246308	0.00199976	0.00182785	0.00124211	0.0018832
A4FPR0	1.07e-06	0.000269311	0.00825417	0.12503	0.000467164	3.67e-06	0.00102796	0.0161358	0.176145	0.00168687	0.00266679	0.00216518	0.00197905	0.00134489	0.00203898
A4FPR5	1.07e-06	0.000269311	0.00825417	0.12503	0.000467164	3.67e-06	0.00102796	0.0161358	0.176145	0.00168687	0.00204937	0.00166383	0.00152078	0.00103341	0.00156685
A4FPR6	1.07e-06	0.000269311	0.00825417	0.12503	0.000467164	3.67e-06	0.00102796	0.0161358	0.176145	0.00168687	0.00139603	0.00113335	0.0010359	0.00070388	0.00106729
A4FPS1	1.07e-06	0.000269311	0.00825417	0.12503	0.000467164	3.67e-06	0.00102796	0.0161358	0.176145	0.00168687	0.00390958	0.00317446	0.00290166	0.00197206	0.00298944
A4FPS8	1.07e-06	0.000269311	0.00825417	0.12503	0.000467164	3.67e-06	0.00102796	0.0161358	0.176145	0.00168687	0.00214485	0.00174136	0.00159165	0.00108157	0.00163986
A4FPT1	1.07e-06	0.000269311	0.00825417	0.12503	0.000467164	3.67e-06	0.00102796	0.0161358	0.176145	0.00168687	0.00457747	0.00371694	0.00339757	0.00230922	0.0035003
A4FPT3	1.07e-06	0.000269311	0.00825417	0.12503	0.000467164	3.67e-06	0.00102796	0.0161358	0.176145	0.00168687	0.00136661	0.00110946	0.00101406	0.000689041	0.00104479
A4FPT4	1.07e-06	0.000269311	0.00825417	0.12503	0.000467164	3.67e-06	0.00102796	0.0161358	0.176145	0.00168687	0.00289929	0.00235398	0.00215164	0.0014622	0.00221678
A4FPT8	1.07e-06	0.000269311	0.00825417	0.12503	0.000467164	3.67e-06	0.00102796	0.0161358	0.176145	0.00168687	0.00205292	0.00166671	0.00152341	0.0010352	0.00156956
A4FPT9	1.07e-06	0.000260191	0.00814339	0.110814	0.000277807	3.67e-06	0.00102796	0.0161358	0.168247	0.0012535	0.000718304	0.000583121	0.000532969	0.000362127	0.00054913
A4FPU0	1.07e-06	0.000269311	0.00825417	0.12503	0.000467164	3.67e-06	0.00102796	0.0161358	0.176145	0.00168687	0.00170791	0.00138658	0.00126735	0.000861176	0.00130576
A4FPX3	1.07e-06	0.000269311	0.00825417	0.12503	0.000467164	3.67e-06	0.00102796	0.0161358	0.176145	0.00168687	0.00173764	0.00141072	0.00128942	0.00087617	0.00132849
A4FQI3	1.07e-06	0.000260191	0.00814339	0.110814	0.000277807	3.67e-06	0.00102796	0.0161358	0.168247	0.0012535	0.000810556	0.000658015	0.000601423	0.000408641	0.000619659
A4FQK6	1.07e-06	0.000269311	0.00825417	0.12503	0.000467164	3.67e-06	0.00102796	0.0161358	0.176145	0.00168687	0.00292237	0.00237273	0.00216877	0.00147384	0.00223443
A4FQV7	1.07e-06	0.000269311	0.00825417	0.12503	0.000467164	3.67e-06	0.00102796	0.0161358	0.176145	0.00168687	0.00516368	0.0041931	0.00383288	0.00260521	0.00394872
A4FR29	1.07e-06	0.000269311	0.00825417	0.12503	0.000467164	3.67e-06	0.00102796	0.0161358	0.176145	0.00168687	0.00348467	0.00282937	0.0025862	0.0017576	0.00266446
A4FR30	1.07e-06	0.000269311	0.00825417	0.12503	0.000467164	3.67e-06	0.00102796	0.0161358	0.176145	0.00168687	0.0033342	0.00270717	0.00247449	0.00168166	0.00254938
A4FR32	1.07e-06	0.000269311	0.00825417	0.12503	0.000467164	3.67e-06	0.00102796	0.0161358	0.176145	0.00168687	0.00306329	0.00248717	0.00227339	0.00154495	0.0023422
A4FR54	1.07e-06	0.000269311	0.00825417	0.12503	0.000467164	3.67e-06	0.00102796	0.0161358	0.176145	0.00168687	0.00254164	0.00206356	0.00188616	0.00128175	0.00194328
A4FR78	1.07e-06	0.000269311	0.00825417	0.12503	0.000467164	3.67e-06	0.00102796	0.0161358	0.176145	0.00168687	0.000298722	0.000242496	0.000221638	0.000150587	0.000228361
A4G1T3	0.00524963	0.0662645	0.0856251	0.281666	0.1252	0.0102091	0.0772847	0.101839	0.338333	0.178121	0.00189739	-0.000178477	0.00222823	0.00258952	0.00163416
A4G1T7	3.4e-05	0.00379681	0.0298963	0.231217	0.00913694	8.96e-05	0.00813154	0.0422833	0.283641	0.0199413	0.000390666	0.000317137	0.000289859	0.00019694	0.00029865
A4G2T5	2.77e-05	0.00331402	0.000166154	5.38e-05	0.0901615	7.66e-05	0.0074376	0.00135076	0.00060715	0.133242	0.000476614	-0.000164529	-0.000399686	-0.000293326	-9.52e-05
A4G2T8	0.00112284	0.00867785	0.000779393	4.18e-05	0.0707957	0.0024569	0.0149237	0.00335208	0.00060715	0.109134	0.00249337	0.000782543	0.00109617	-0.000476213	0.000973968
A4G422	1.31e-06	0.000359692	0.00528642	0.167796	0.00394746	4.27e-06	0.00118035	0.015043	0.226305	0.010216	0.00495793	0.00397626	0.00583002	0.0017126	0.0041192
A4G4J8	3.57e-05	0.00331926	0.031124	0.0301596	0.000270198	9.36e-05	0.00744506	0.0436744	0.0606251	0.0012535	0.0011263	0.000655705	0.000459576	0.00387989	0.00153037
A4G4K7	1.36e-06	0.0155501	0.130073	0.00106572	0.379456	4.42e-06	0.0218547	0.148611	0.00458052	0.425752	0.00135513	-0.000623136	0.00399873	-0.0011346	0.000899029
A4G6S9	1.03e-06	0.00703893	2.82e-05	6.8e-05	0.15581	3.67e-06	0.0127278	0.000356328	0.00060715	0.216039	0.000772716	-8.53e-05	-0.000442931	-0.000300917	-1.41e-05
A4G6Y1	1.05e-06	0.00694089	2.82e-05	6.79e-05	0.155171	3.67e-06	0.0127278	0.000356328	0.00060715	0.215626	0.00052614	4.4e-05	-0.000156961	-0.000106639	7.66e-05
A4G7W1	1.07e-06	0.000168749	0.00552678	0.253609	0.00366044	3.67e-06	0.00102796	0.0156499	0.307117	0.00958493	0.000664508	0.000319262	0.000279411	7.56e-05	0.000334706
A4G9R2	1.07e-06	0.0070352	2.81e-05	6.81e-05	0.146345	3.67e-06	0.0127278	0.000356328	0.00060715	0.205377	0.000397345	8.4e-05	-4.66e-05	-3.16e-05	0.000100787
A4G9S4	1.07e-06	0.00694089	0.000251382	6.79e-05	0.178652	3.67e-06	0.0127278	0.00137661	0.00060715	0.239591	0.000395092	6.68e-05	-5.36e-05	-4.75e-05	9.02e-05
A4G9T0	1.03e-06	0.0129984	2.82e-05	6.8e-05	0.182968	3.67e-06	0.0193547	0.000356328	0.00060715	0.242955	0.000326828	-1.17e-05	-0.000182528	-0.000124009	2.14e-06
A4G9T1	1.07e-06	0.000199642	0.00803563	0.0976297	0.000134716	3.67e-06	0.00102796	0.0161358	0.159474	0.000865598	0.000947466	0.000489692	0.00029891	0.00020309	0.000484789
A4G9U2	0.012373	0.0450981	0.174434	0.0168605	0.38585	0.0229274	0.054081	0.195322	0.0381978	0.432034	-0.000248512	-0.00336835	0.00764021	-0.00315452	0.000217207
A4G9U3	0.535159	0.0334849	0.00696016	0.143094	0.0961723	0.662617	0.0417381	0.0161358	0.197413	0.140853	-0.00448408	0.00564519	0.017262	0.00751071	0.00648346
A4G9U4	1.07e-06	0.0129146	2.82e-05	6.79e-05	0.178652	3.67e-06	0.0193547	0.000356328	0.00060715	0.239591	0.000888751	-0.000242722	-0.000813802	-0.000552857	-0.000180158
A4G9U9	0.387579	0.228678	0.436568	0.00634048	0.357237	0.50666	0.250267	0.464653	0.0175608	0.403931	0.00162136	-0.00045084	0.00729735	-0.00905106	-0.000145798
A4GG94	1.06e-06	0.000251474	0.00803563	0.0976297	0.000147672	3.67e-06	0.00102796	0.0161358	0.159474	0.000870538	0.000528773	0.000429253	0.000392333	0.000266567	0.000404232
A4GGB9	2.66e-05	3.71e-06	0.00019124	0.0997658	5.68e-08	7.46e-05	6.6e-05	0.00135076	0.162256	2.15e-06	-0.00141242	-0.00192351	-0.00213652	-0.00126268	-0.00168378
A4GGE1	3.17e-05	0.00354095	0.0287329	0.206771	0.00618505	8.47e-05	0.00766976	0.0410561	0.256878	0.0147131	0.000584802	0.000474739	0.000433907	0.000294816	0.000447066
A4GGE8	0.000166377	5.02e-08	0.000198584	0.198339	1.06e-07	0.000403492	1.44e-06	0.00135076	0.250548	3.64e-06	-0.00123665	-0.00182405	-0.00204202	-0.00120685	-0.00157739
A4GGF2	2.45e-05	3.44e-06	0.000191395	0.00805408	4.67e-09	7.07e-05	6.48e-05	0.00135076	0.0202936	3.4e-07	-4.96e-05	-0.000326024	-0.000441222	-0.000299757	-0.000279147
A4GYN9	0.0317146	0.00423789	0.176713	0.199499	0.0150971	0.053846	0.00892671	0.197624	0.250548	0.029391	-0.00163227	-0.00167676	-0.00108083	-0.000927626	-0.00132937
A4GYP4	0.000372996	2.03e-05	0.149388	0.0313091	0.000212678	0.000854224	0.000255517	0.169168	0.0610052	0.00119104	-0.00114936	-0.00109846	-0.000603264	-0.000733387	-0.000896116
A4GYQ2	1.09e-06	0.00703141	0.000265562	6.81e-05	0.173625	3.67e-06	0.0127278	0.00137661	0.00060715	0.235019	0.000411469	8.18e-05	-3.91e-05	-3.78e-05	0.00010408
A4GYQ8	0.00243875	2.98e-08	0.00625608	0.101531	1.53e-06	0.00503284	1.44e-06	0.0161358	0.164468	2.82e-05	-0.00440342	-0.00564931	-0.00605143	-0.00361	-0.00492854
A4GYR0	0.000457904	0.00959127	0.0533073	0.0961677	0.000339877	0.00103282	0.0161586	0.0671175	0.159474	0.00150133	-0.00199911	-0.00183278	-0.00175901	-0.00127238	-0.00171582
A4GYR3	0.00174282	5.25e-05	0.00589876	0.0797417	1.04e-05	0.00373764	0.000487852	0.0161358	0.141906	0.000135401	-0.00112261	-0.00218694	-0.00266159	-0.00160587	-0.00189425
A4GYR7	2.55e-05	2.15e-05	0.0358022	0.0304287	1.84e-05	7.25e-05	0.000259278	0.0485454	0.0606763	0.00021777	-0.000670646	-0.000575847	-0.000540681	-0.000367323	-0.000538624
A4GYU8	0.000376441	2.16e-05	0.00289098	0.0305453	1.88e-05	0.000861407	0.000259653	0.00956118	0.0607407	0.000221308	-0.000501354	-0.000406968	-0.000371955	-0.0002527	-0.000383244
A4GYV1	2.46e-05	0.00343175	0.0347799	0.212481	0.000582523	7.08e-05	0.00760171	0.047574	0.262568	0.00205037	-0.00370395	-0.00242917	-0.00209886	-0.00124043	-0.0023681
A4GYV5	1.08e-06	0.0141363	0.000280786	0.000837795	0.252782	3.67e-06	0.0201799	0.00139353	0.00404427	0.302133	0.000755215	-0.00086582	-0.00159803	-0.000995423	-0.000676015
A4GYW8	2.91e-07	2.98e-08	0.00664722	0.101531	5.2e-09	3.67e-06	1.44e-06	0.0161358	0.164468	3.5e-07	-0.00226266	-0.00291601	-0.00312683	-0.00186637	-0.00254297
A4GYX0	2.45e-05	6.92e-05	0.00643797	0.101531	1.72e-06	7.07e-05	0.000620435	0.0161358	0.164468	3.07e-05	-0.0014653	-0.0014984	-0.00151054	-0.000893783	-0.00134201
A4GYX2	0.00246748	2.03e-05	0.0346633	0.0313091	0.000226186	0.00506401	0.000255517	0.0474713	0.0610052	0.00124476	-0.000483589	-0.000429504	-0.000409441	-0.000278167	-0.000400175
A4IRZ1	0.000727524	0.015346	0.259734	0.461832	0.00473983	0.00161891	0.0216163	0.284319	0.526694	0.0118223	-0.00920479	-0.00967782	-0.00936187	-0.00244314	-0.0076719
A4ITQ8	1.07e-06	0.0398478	2.81e-05	6.81e-05	0.231125	3.67e-06	0.0483154	0.000356328	0.00060715	0.281745	0.00254383	5.12e-05	-0.002025	-0.0013755	-0.000201357
A4ITX5	0.00200516	0.0626694	0.175119	0.91831	0.00981034	0.00425228	0.0733029	0.196011	0.935441	0.0210906	-0.00461746	-0.0053349	-0.0064994	-0.00184944	-0.0045753
A4J0Z5	0.0736015	0.026777	0.249604	0.0147209	0.00631705	0.11458	0.0342352	0.273786	0.0338949	0.0149746	0.0071499	0.00987922	0.0020105	0.011561	0.00765014
A4J0Z9	3.3e-07	0.0321575	0.00731625	0.0859284	7.28e-05	3.67e-06	0.0403266	0.0161358	0.148181	0.000569958	-0.000163218	-0.00083657	-0.00249459	-0.00152465	-0.00125475
A4J107	0.0335881	0.00113446	0.00700465	2.86e-05	0.0225526	0.0568688	0.0032931	0.0161358	0.00060715	0.0404313	-0.000980976	-0.00262055	0.0054979	-0.00304743	-0.000287764
A4J108	1.07e-06	0.00708767	2.81e-05	6.81e-05	0.146527	3.67e-06	0.012759	0.000356328	0.00060715	0.205469	0.000676858	-8.05e-05	-0.000396145	-0.000269133	-1.72e-05
A4J110	0.930056	0.362333	0.175264	0.529367	0.501515	0.956285	0.385726	0.196139	0.594514	0.546299	-0.00403584	-0.0108605	-0.0168274	-0.00657894	-0.00957567
A4J115	0.00050622	0.191346	1.89e-05	0.000972172	0.143317	0.00113799	0.211351	0.000356328	0.00427386	0.201591	-0.00140585	-0.000520422	-0.0048284	-0.00392501	-0.00266992
A4J118	0.000186826	0.528398	0.143494	0.348	0.924514	0.000449018	0.550279	0.162901	0.406821	0.934026	0.00179052	-0.000215107	-0.00182814	0.000659588	0.000101715
A4J121	0.000230439	0.189773	0.103864	0.325523	0.00929499	0.000547573	0.209696	0.121247	0.382228	0.020196	-0.0195646	-0.000296935	-0.00934042	-0.00526574	-0.00861693
A4J123	0.00425034	0.0307529	0.0107401	0.860883	0.00318163	0.008311	0.0387563	0.0193196	0.887486	0.00851718	-0.00163025	-0.0042448	-0.00711566	0.000755532	-0.00305879
A4J124	4.32e-05	0.00311794	0.000207553	0.000678333	0.0891328	0.000111805	0.00715447	0.00137661	0.00354865	0.131857	0.000236362	-0.000262002	-0.000444776	-0.000283698	-0.000188529
A4J128	0.00119018	0.00742782	0.0371522	0.172017	0.104198	0.00259842	0.0131941	0.0499266	0.231304	0.150643	0.00478316	0.00296584	-0.000272853	0.000540359	0.00200413
A4J136	0.000173082	0.000325881	0.000195922	0.1892	5.19e-06	0.000417525	0.00111338	0.00135076	0.249056	7.63e-05	-0.000964878	-0.00183404	-0.00219634	-0.00129802	-0.00157332
A4J573	0.0028037	0.000315854	0.745912	0.184644	0.00122395	0.00556299	0.00108877	0.765685	0.243883	0.0038008	-0.000152521	-0.000666902	0.00161384	-0.000520928	6.84e-05
A4J5Z3	1.07e-06	0.000251474	0.00803563	0.0976297	0.000147101	3.67e-06	0.00102796	0.0161358	0.159474	0.000870538	0.000233834	0.000189821	0.000173493	0.000117876	0.000178756
A4J669	0.000159011	0.00173739	2.83e-05	8.07e-05	0.0999624	0.000391113	0.00457072	0.000356328	0.000648158	0.145293	-0.000740776	0.00146674	0.0021453	0.00145789	0.00108229
A4J7E7	3.37e-06	0.0118774	0.000248236	6.78e-05	0.189678	1.06e-05	0.0190177	0.00137661	0.00060715	0.247179	0.000292552	-0.00135451	-0.0020985	-0.00148487	-0.00116133
A4J7F3	1.08e-06	0.0132558	2.81e-05	0.000846473	0.206497	3.67e-06	0.0193547	0.000356328	0.00404427	0.264736	0.000772467	-0.00156888	-0.00275135	-0.0016259	-0.00129342
A4J7J1	2.92e-07	0.000642023	0.0515346	0.825893	6.96e-05	3.67e-06	0.00195106	0.0653767	0.857842	0.000569958	-0.00141729	-0.00258548	-0.00287535	-0.000437159	-0.00182882
A4QBQ3	0.000363515	2.89e-08	0.000184873	0.0934123	4.63e-08	0.000836431	1.44e-06	0.00135076	0.159474	2.12e-06	-2.9e-05	-0.00020645	-0.000272301	-0.000160972	-0.000167169
A4QBQ5	1.07e-06	0.000269311	0.00825417	0.12503	0.000467164	3.67e-06	0.00102796	0.0161358	0.176145	0.00168687	0.000159351	0.000129357	0.00011823	8.03e-05	0.000121816
A4QJA9	1.09e-06	0.00703141	0.000265562	6.81e-05	0.173625	3.67e-06	0.0127278	0.00137661	0.00060715	0.235019	0.000388352	7.71e-05	-3.7e-05	-3.57e-05	9.82e-05
A4QJD5	0.000203543	1.26e-05	0.0137431	0.18362	5.96e-06	0.000486859	0.000198428	0.0237311	0.242747	8.37e-05	-7.62e-05	-0.000474436	-0.000620466	-0.000378543	-0.000387423
A4QJF2	0.000235514	2.81e-06	0.0057806	0.0814818	6.6e-07	0.000558545	5.96e-05	0.0161358	0.144579	1.61e-05	-0.00171112	-0.00239387	-0.00264429	-0.00158283	-0.00208303
A4QJX7	0.00375521	6.75e-05	0.058652	0.0949237	7.41e-05	0.00737086	0.000609924	0.0727072	0.159474	0.000570217	-0.00209228	-0.00242664	-0.00203221	-0.00151077	-0.00201547
A4QL52	0.00927747	2.15e-05	0.149657	0.0304287	0.00126698	0.0175593	0.000259278	0.169433	0.0606763	0.00388443	-0.00130117	-0.00125772	-0.000754273	-0.000823657	-0.00103421
A4SDU0	0.00157697	0.34783	0.203404	0.00766317	0.495723	0.00340558	0.371223	0.225309	0.0201777	0.540441	-0.000283246	-0.00177929	0.00426075	-0.00833481	-0.00153415
A4SIZ8	6.77e-05	0.00251197	0.0289565	0.22655	0.00879166	0.000171919	0.00617511	0.0412996	0.278513	0.0193411	0.00426991	0.00222742	0.00119604	0.00081271	0.00212652
A4SSA1	2.62e-05	6.57e-06	0.00167242	0.0735838	6.09e-06	7.41e-05	0.00011066	0.00597095	0.132537	8.53e-05	0.00206906	0.00100498	0.000995783	0.000676622	0.00118661
A4SW76	0.00206555	0.0432148	0.000918775	0.168292	0.374184	0.00437166	0.0519604	0.00381319	0.226895	0.420392	0.00311571	0.000408476	-0.00225724	0.00586796	0.00178373
A4T5N4	1.07e-06	0.000260191	0.00814339	0.110814	0.000277807	3.67e-06	0.00102796	0.0161358	0.168247	0.0012535	0.000253884	0.000206097	0.000188369	0.000127983	0.000194083
A4TJK3	0.0434733	0.00451275	0.0078287	0.449544	0.020106	0.0720878	0.00942904	0.0161358	0.513673	0.0368239	-0.000819467	-0.000526357	-0.000400932	-0.000237008	-0.000495941
A4TKJ3	1.01e-06	0.000243139	0.00793077	0.0854634	6.9e-05	3.67e-06	0.00102796	0.0161358	0.147497	0.000569958	9.28e-05	7.53e-05	6.88e-05	4.68e-05	7.09e-05
A4VUJ6	0.0138965	0.00173739	2.82e-05	8.07e-05	0.0717745	0.0252126	0.00457072	0.000356328	0.000648158	0.110303	-0.000141358	0.000360109	0.000514371	0.00034949	0.000270653
A4VUQ2	0.201344	0.0355543	0.0409396	0.191092	0.0571907	0.285306	0.0439037	0.0540597	0.250548	0.090775	-0.00268162	-0.0030523	-0.00282358	-0.00166857	-0.00255652
A4VWM9	7.03e-05	0.016139	0.00438965	5.51e-05	0.169374	0.000178275	0.0225461	0.0129803	0.00060715	0.23003	0.00963326	-0.00429396	-0.00715328	-0.00791778	-0.00243294
A4VYM0	0.00161935	0.0206847	0.0284735	0.162455	0.00418388	0.00349247	0.0278625	0.0407783	0.219452	0.0107298	-0.0010919	-0.000870548	-0.000855735	-0.000505829	-0.000831002
A4VYN8	0.0142588	0.000798618	2.83e-05	9.61e-05	0.0630187	0.0256341	0.0023746	0.000356328	0.000708178	0.0983793	-0.000113207	0.000340139	0.00045765	0.000310949	0.000248883
A4VYN9	1.07e-06	0.00349215	0.000265425	6.8e-05	0.149301	3.67e-06	0.00761771	0.00137661	0.00060715	0.208537	6.11e-05	1.4e-05	-1.15e-06	-2.33e-06	1.79e-05
A4VYP1	0.224217	0.289271	0.594664	0.0637083	0.121616	0.31457	0.312603	0.620285	0.116443	0.173299	-0.0153567	-0.00601376	-0.0237389	-0.0371497	-0.0205648
A4VYP5	9.53e-07	0.0129146	2.82e-05	6.79e-05	0.193625	3.67e-06	0.0193547	0.000356328	0.00060715	0.251	0.00043315	-4.17e-05	-0.000265207	-0.00018018	-1.35e-05
A4VYR8	0.00244894	0.0349224	0.111531	0.20058	0.00252386	0.00503284	0.043247	0.12925	0.250548	0.00693494	-0.000371097	-0.000164789	-6.32e-05	-0.000300902	-0.000225008
A4VZL1	1.07e-06	3.55e-08	0.000190593	0.027415	2.25e-08	3.67e-06	1.44e-06	0.00135076	0.056224	1.13e-06	0.00129725	0.00145488	0.00149575	0.0010164	0.00131607
A4VZM6	1.02e-06	0.000251474	0.00803563	0.0976297	0.000130502	3.67e-06	0.00102796	0.0161358	0.159474	0.000865598	0.000246112	0.000199788	0.000182603	0.000124065	0.000188142
A4VZM9	0.00251099	0.0017417	2.81e-05	0.000135426	0.0958337	0.00511729	0.00457072	0.000356328	0.000965412	0.140568	-8.28e-05	0.00115916	0.00154108	0.00104721	0.000916169
A4VZQ1	1.88e-05	3.08e-06	0.000283936	0.00856728	1.9e-09	5.67e-05	6.43e-05	0.00140594	0.0212406	2.17e-07	-0.00106731	-0.00155105	-0.00175266	-0.00119055	-0.00139039
A4W0I7	0.013544	0.00174027	2.82e-05	6.78e-05	0.0688676	0.0247409	0.00457072	0.000356328	0.00060715	0.106447	-0.000282202	0.000316222	0.000500302	0.00033993	0.000218563
A4W0M2	1.06e-06	0.000260191	0.00814339	0.110814	0.000262503	3.67e-06	0.00102796	0.0161358	0.168247	0.0012535	0.000192504	0.000156269	0.000142828	9.7e-05	0.00014716
A4W0Q0	1.13e-06	0.0242002	2.79e-05	6.78e-05	0.193789	3.73e-06	0.03146	0.000356328	0.00060715	0.251179	0.000748635	0.000194774	-0.000107394	-8.8e-05	0.000187013
A4W0T9	0.00951831	0.00989097	0.000160186	0.000390067	0.205549	0.0179595	0.0165232	0.00135076	0.00244216	0.264005	-0.000853634	-0.000210034	6.09e-06	4.14e-06	-0.000263361
A4W0V3	0.00244894	0.00174027	2.84e-05	6.78e-05	0.0816834	0.00503284	0.00457072	0.000356328	0.00060715	0.123016	-0.000225707	0.000252926	0.000400166	0.00027189	0.000174819
A4W1H6	0.000372996	0.00990517	0.000160119	0.000322317	0.257152	0.000854224	0.0165284	0.00135076	0.0021052	0.306549	-0.00254099	-0.000230481	0.000479703	0.000325933	-0.00049146
A4W1V7	0.15354	0.196724	0.108829	0.0637867	0.060605	0.224	0.217019	0.126519	0.116553	0.0952657	-0.0267929	-0.00773201	-0.0217651	-0.0182244	-0.0186286
A4W2B2	1.02e-06	4.56e-08	0.000201363	0.0160775	7.49e-10	3.67e-06	1.44e-06	0.00135076	0.0366365	2.17e-07	3.48e-05	0.000226846	0.000285928	0.000194269	0.000185464
A4W2B6	2.26e-05	0.00346526	0.000185485	5.39e-05	0.0948296	6.71e-05	0.00761771	0.00135076	0.00060715	0.139355	0.00931078	-0.00420862	-0.00917704	-0.00668886	-0.00269093
A4W2M2	0.000166377	0.00173615	2.82e-05	8.07e-05	0.0996827	0.000403492	0.00457072	0.000356328	0.000648158	0.145093	-0.000124094	0.000187805	0.000283761	0.000192796	0.000135067
A4W2T1	0.228572	0.0257962	0.0295906	0.404589	0.0662943	0.320198	0.0331665	0.0419618	0.466556	0.103003	-0.00960788	-0.0156018	-0.0170685	-0.00748217	-0.0124401
A4W351	0.000391712	6.91e-05	0.000191395	0.00805408	3.03e-07	0.000892069	0.000619931	0.00135076	0.0202936	8.58e-06	-0.00051518	-0.000888387	-0.00104392	-0.000709168	-0.000789163
A4W3F7	0.389753	0.315874	0.0927377	0.267556	0.158384	0.509162	0.339353	0.109275	0.322704	0.218986	-0.0125013	-0.00433413	-0.025413	-0.0144927	-0.0141853
A4W3M3	0.56735	0.0617082	0.0589085	0.339797	0.0618478	0.693597	0.0722785	0.0729833	0.397739	0.0970631	0.00205552	-0.0120096	-0.0152109	-0.00685059	-0.0080039
A4W3R6	0.000260255	2.9e-06	0.0372001	0.00825455	6.62e-07	0.000609529	6.09e-05	0.0499771	0.020565	1.61e-05	-0.000491898	-0.000626339	-0.000374837	-0.000463568	-0.00048916
A4W3W3	0.628107	0.426333	0.689655	0.611776	0.592491	0.745987	0.449185	0.712072	0.675811	0.631426	0.0461964	0.065923	0.0471004	0.016632	0.0439629
A4W410	0.0432562	0.00174567	2.82e-05	8.07e-05	0.0605428	0.0719354	0.00457072	0.000356328	0.000648158	0.0951755	-5.88e-05	0.000449478	0.000620022	0.000421279	0.000358002
A4W440	0.101059	0.000339933	2.84e-05	8.07e-05	0.0346072	0.153965	0.00113857	0.000356328	0.000648158	0.058266	7.62e-05	0.000569005	0.000994949	0.000490979	0.00053279
A4W453	3.32e-05	0.00379681	0.023989	0.231217	0.00768229	8.8e-05	0.00813154	0.0355636	0.283641	0.0174506	0.000725205	0.000519075	0.000452575	0.000300722	0.000499394
A4W483	1.06e-06	0.0130822	2.82e-05	6.8e-05	0.179487	3.67e-06	0.0193547	0.000356328	0.00060715	0.23998	0.000696945	0.000102823	-0.000196959	-0.000133813	0.000117249
A4W496	1.04e-06	0.000243139	0.00793077	0.0854634	7.34e-05	3.67e-06	0.00102796	0.0161358	0.147497	0.000569958	3.23e-05	2.62e-05	2.4e-05	1.63e-05	2.47e-05
A4W4F3	3.58e-05	2.78e-06	0.00143733	0.00876876	7.42e-07	9.39e-05	5.9e-05	0.00558587	0.0216656	1.76e-05	0.0455592	0.0738124	0.0375939	0.0372499	0.0485538
A4W4N7	0.00599048	0.000384989	0.0106159	0.0936223	0.000710789	0.0115941	0.00123817	0.0191299	0.159474	0.00244031	-0.00387552	-0.00284421	-0.00239284	-0.00141411	-0.00263167
A4W4S4	0.00601223	0.0019293	0.000317869	0.0617792	5e-05	0.0116339	0.00498413	0.00154832	0.113141	0.000450769	-0.0109738	-0.0205865	-0.02621	-0.0156744	-0.0183612
A4W4S5	0.0394743	0.00213997	0.00037207	0.060419	0.000218156	0.0661357	0.00542315	0.00175901	0.110858	0.0012139	-0.0031375	-0.0193319	-0.0269882	-0.0167661	-0.0165559
A4W500	1.04e-06	0.000260191	0.00814339	0.110814	0.000247795	3.67e-06	0.00102796	0.0161358	0.168247	0.0012535	0.000674197	0.000547313	0.00050024	0.000339888	0.000515409
A4W515	0.0406838	7.33e-05	0.00544159	0.0590207	0.000114585	0.0680454	0.000647756	0.0154295	0.10859	0.000795743	-0.00671108	-0.0223578	-0.0278898	-0.0177694	-0.018682
A4W599	0.0388503	0.00208849	0.0051361	0.00824254	0.000228476	0.0651853	0.00531683	0.0147222	0.0205377	0.00125207	-0.00501041	-0.0212127	-0.0274712	-0.0177198	-0.0178535
A4W5B3	0.0176068	0.000571341	0.00524003	0.0509732	0.000104121	0.0309696	0.0017591	0.0149386	0.0951251	0.000740171	-0.00356269	-0.0191089	-0.0256245	-0.0165688	-0.0162162
A4W5B8	0.00137058	2.56e-05	0.00355924	0.0249662	3.19e-05	0.00297963	0.00027285	0.0111595	0.0525405	0.000331406	-0.0131689	-0.0106937	-0.00977647	-0.00665704	-0.010074
A4W5F2	0.0376987	0.0018473	0.000403847	0.00858	0.000128586	0.0634128	0.00479524	0.00188133	0.0212613	0.000863517	-0.00304914	-0.0168373	-0.0220762	-0.014036	-0.0139996
A4W5F3	0.0203422	0.00216596	0.00512528	0.0080992	0.000125429	0.0355061	0.00547404	0.0147042	0.0203764	0.000848144	-0.00693245	-0.0209311	-0.02696	-0.0175617	-0.0180963
A4W5G8	0.0389088	0.00198482	0.00646353	0.0577139	0.000430688	0.0652665	0.00510586	0.0161358	0.106407	0.00168687	-0.00564265	-0.02021	-0.0264055	-0.0156126	-0.0169677
A4W5M3	0.0418929	0.00173607	0.000377705	0.0483085	0.00019202	0.0699121	0.00457072	0.00177959	0.0906571	0.00108883	-0.00349168	-0.0180843	-0.0238361	-0.0152246	-0.0151592
A4W5P9	0.0623328	0.000445339	0.00545299	0.0571164	0.00035733	0.0985206	0.0013959	0.0154595	0.105446	0.00156991	-0.00138916	-0.0162755	-0.0225814	-0.0141566	-0.0136007
A4W5R3	0.0728979	0.00045259	0.000374714	0.0574039	0.00020194	0.113548	0.00141635	0.00176818	0.105916	0.00113956	-0.0153192	-0.0319961	-0.0387703	-0.0241661	-0.0275629
A4W604	0.284603	0.0017317	0.000734962	0.000397683	0.0144876	0.390049	0.00457072	0.00318992	0.00248185	0.0284711	0.00275867	-0.054383	-0.0603354	-0.0567234	-0.0421708
A4W678	0.0171754	0.000431989	0.000348974	0.060675	4.77e-05	0.0302599	0.00136143	0.00167797	0.111276	0.000432017	-0.00732973	-0.021051	-0.0271411	-0.016609	-0.0180327
A4W693	0.0370781	0.000458425	0.00523156	0.00801407	0.000132101	0.0624315	0.00143299	0.0149276	0.0202936	0.000865598	-0.00191044	-0.0248323	-0.0329165	-0.0228895	-0.0206372
A4W6B2	0.00558142	0.00182208	0.00629571	0.00838452	4.77e-05	0.0108325	0.00473293	0.0161358	0.020854	0.000432017	-0.0104819	-0.0221607	-0.0279704	-0.0179903	-0.0196508
A4W6B3	0.0368219	0.00187379	0.000331895	0.00858	0.000113572	0.0620482	0.00485752	0.0016085	0.0212613	0.000790425	-0.00603337	-0.0169032	-0.0220015	-0.0139269	-0.0147162
A4W6D5	0.307659	NA	NA	NA	0.534769	0.414353	NA	NA	NA	0.5761	0	0	0	0	0
A4W6F3	0.0385261	0.00194148	0.00512528	0.0509318	0.000364833	0.0646968	0.00501226	0.0147042	0.0950661	0.00159964	-0.00222226	-0.0161152	-0.0221089	-0.0141719	-0.0136546
A4W6F5	3.73e-05	0.00683466	0.000161003	0.000685943	0.124825	9.75e-05	0.0127278	0.00135076	0.00357517	0.177626	0.0014725	-0.00391585	-0.00623751	-0.00387673	-0.0031394
A4W6F6	0.035222	7.11e-05	0.00565716	0.0600249	0.000110853	0.0595062	0.000632486	0.0159639	0.110208	0.000776729	-0.0180588	-0.0298604	-0.0341738	-0.0204309	-0.0256309
A4W6G7	0.0390869	0.00196919	0.00037501	0.00702947	9.92e-05	0.0655372	0.00507303	0.00176818	0.0189664	0.000709947	-0.00104354	-0.0142427	-0.0199512	-0.013022	-0.0120649
A4W6J4	0.00023644	4.85e-05	0.000277215	0.00834854	1.21e-07	0.000560401	0.000453905	0.0013875	0.0207832	3.86e-06	-0.000178498	-0.000573656	-0.000773024	-0.000525157	-0.000512584
A4W6K3	2.77e-05	1.42e-06	0.000868781	0.00262714	1.65e-10	7.66e-05	3.27e-05	0.00368436	0.0090121	1.7e-07	0.000323494	0.000392003	0.000417417	0.00048577	0.000404671
A4W6M6	0.0404411	0.00225384	0.000433284	0.0544465	0.000256616	0.067651	0.00564986	0.00199079	0.100948	0.0012535	-0.00572584	-0.0227505	-0.0293582	-0.0185086	-0.0190858
A4W6N7	0.0190487	0.000603268	0.000359172	0.00838452	2.75e-05	0.0333555	0.00184569	0.00171115	0.020854	0.00029243	-0.00864659	-0.0250257	-0.0318718	-0.0203052	-0.0214623
A4W6Q7	0.0442696	0.00195908	0.000366934	0.0516693	0.000229365	0.0730982	0.00504898	0.00173938	0.096304	0.0012535	-0.00550099	-0.0199139	-0.0258993	-0.0160075	-0.0168304
A4W6R0	2.44e-05	0.0132361	2.13e-05	0.000638548	0.148301	7.06e-05	0.0193547	0.000356328	0.00339162	0.20757	0.0222523	-0.00435398	-0.012279	-0.00748363	-0.000466093
A4W6S2	0.00145356	5.21e-05	0.00027777	0.00760979	5.91e-07	0.00315441	0.000484443	0.00138885	0.0201051	1.46e-05	-0.000332393	-0.000648355	-0.000807761	-0.000548753	-0.000584315
A4W6U9	0.362738	0.00112955	0.000261548	0.00040416	0.00578983	0.47825	0.00327983	0.00137661	0.00250778	0.0139444	0.00246739	-0.0236978	-0.0298793	-0.0269119	-0.0195054
A4W6W8	0.0409341	0.00195293	0.000356293	0.00708064	0.000106964	0.0684114	0.00503714	0.00170301	0.0190753	0.000755164	-0.000315307	-0.0159353	-0.022017	-0.0151045	-0.013343
A4W6X1	0.0416497	0.00173513	0.0054251	0.051694	0.000391275	0.0695181	0.00457072	0.0153895	0.0963224	0.00168687	-0.00110204	-0.0168591	-0.0224194	-0.0145467	-0.0137318
A4W6X5	0.0370147	0.000434218	0.000358699	0.051694	9.2e-05	0.0623408	0.00136655	0.00171115	0.0963224	0.00067118	-0.00875459	-0.0213364	-0.0266183	-0.0164493	-0.0182896
A4W762	0.00567986	4.02e-06	0.00031757	0.00781441	5.58e-07	0.0110181	7.03e-05	0.00154726	0.0202936	1.39e-05	-0.00920543	-0.0183188	-0.022019	-0.0149233	-0.0161166
A4W767	0.0366527	0.00197108	0.00037501	0.0509318	0.000185712	0.0617951	0.00507654	0.00176818	0.0950661	0.00105838	-0.00455028	-0.0175509	-0.023145	-0.0148483	-0.0150236
A4W793	0.0247786	0.00026101	0.00417629	0.0463475	0.000101104	0.04281	0.00102796	0.0124999	0.0871033	0.000722099	0.000449203	-0.0147572	-0.0200421	-0.0122308	-0.0116452
A4W7B5	0.000220683	0.0111866	0.000161016	5.7e-05	0.0885982	0.000525669	0.0182073	0.00135076	0.00060715	0.131185	0.0126814	-0.00387935	-0.0105657	-0.00845617	-0.00255496
A4W7B7	5.63e-07	2.17e-05	0.00327767	0.0271043	2.32e-07	3.67e-06	0.000259991	0.0105093	0.0557811	6.82e-06	-0.0141981	-0.0115148	-0.0105206	-0.00713948	-0.0108432
A4W7D9	0.34201	0.000844977	0.000518601	0.0207711	0.000895773	0.454417	0.00249224	0.00231867	0.0451919	0.00294299	0.0144284	-0.0542228	-0.0653584	-0.0503414	-0.0388735
A4W7F5	0.000192224	0.0167686	2.08e-05	5.68e-05	0.093409	0.000461082	0.0232993	0.000356328	0.00060715	0.137569	0.00645447	-0.00752525	-0.0138628	-0.00981163	-0.0061863
A4W7F9	0.00036529	0.0108484	0.000177978	0.000578335	0.101673	0.000840022	0.0177639	0.00135076	0.00320126	0.147516	0.00333679	-0.015345	-0.0225579	-0.0143137	-0.0122199
A4W7I2	2.63e-05	0.00641815	2.01e-05	0.000582853	0.111003	7.42e-05	0.0124861	0.000356328	0.00321711	0.159678	0.00218446	-0.000771922	-0.00222833	-0.00131692	-0.000533178
A4W7Z0	0.0340186	0.000606706	0.00037207	0.00702947	4.45e-05	0.0575678	0.00185534	0.00175901	0.0189664	0.000407716	-0.00491157	-0.0178846	-0.0238359	-0.0159327	-0.0156412
A4W7Z3	0.0185598	0.00208176	0.00514535	0.00736104	0.000116533	0.0325463	0.00530399	0.0147422	0.0196106	0.000805838	-0.000759962	-0.0136666	-0.0197079	-0.0132041	-0.0118347
A4W7Z4	2.36e-05	0.00160848	0.000316013	0.00796508	5.82e-07	6.9e-05	0.00453237	0.00154122	0.0202936	1.44e-05	-0.0223044	-0.0260317	-0.0287029	-0.0194388	-0.0241195
A4W827	8.89e-05	0.00569225	0.0331975	0.332941	0.0366102	0.000223765	0.0114021	0.046039	0.390279	0.0612007	0.000411141	0.000282294	0.000256117	0.000166944	0.000279124
A4W860	0.04593	0.00199399	0.00556254	0.00665001	0.000210579	0.0747348	0.00512402	0.015738	0.0181593	0.00118149	-0.00204699	-0.0176064	-0.0230894	-0.0163045	-0.0147619
A4W8A9	0.0385784	0.000468965	0.000364065	0.0516693	9.82e-05	0.0647679	0.00146335	0.00173042	0.096304	0.000705338	-0.00271343	-0.0163433	-0.0225269	-0.0139907	-0.0138936
A4W8B5	0.0390565	0.00207265	0.00512528	0.00702947	0.000200214	0.0654919	0.00528632	0.0147042	0.0189664	0.00113113	-0.00230527	-0.0163866	-0.0219824	-0.0151962	-0.0139676
A4W8B7	0.0822946	0.00199019	0.000442771	0.00824254	0.000279434	0.12709	0.00511561	0.00201439	0.0205377	0.00125969	-0.00342737	-0.0198738	-0.0252065	-0.016242	-0.0161874
A4W8H0	0.0171441	0.00191525	0.0052206	0.00808416	0.000107905	0.0302182	0.00495179	0.0149029	0.0203517	0.000760159	-0.00161986	-0.0123659	-0.0171528	-0.0111499	-0.0105721
A4W8L3	0.983266	0.0103155	0.0121677	0.00226248	0.0214979	0.990208	0.0170521	0.0214666	0.00803776	0.0388776	0.0508136	-0.111312	-0.136912	-0.128408	-0.0814545
A4W8L7	3.29e-05	0.00359987	2.2e-05	5.67e-05	0.0750416	8.72e-05	0.00778004	0.000356328	0.00060715	0.114442	0.00618225	-0.00485534	-0.00947599	-0.0065326	-0.00367042
A4W8N3	0.14213	0.00175143	0.00676732	0.0547189	0.001236	0.208421	0.00457508	0.0161358	0.101405	0.00382606	-0.00681526	-0.0250983	-0.0299932	-0.0190228	-0.0202324
A4W8S7	0.000318937	0.010809	0.000158583	0.000560524	0.0999475	0.000740134	0.0177113	0.00135076	0.00313008	0.145293	0.00363555	-0.013112	-0.0198571	-0.0126359	-0.0104924
A4W8S8	0.055771	0.000326151	0.00231742	0.0061669	9.67e-05	0.0888752	0.00111411	0.00796087	0.0171976	0.00069778	-0.0129698	-0.0382121	-0.0418995	-0.0327127	-0.0314485
A4W8T1	0.665384	0.051663	0.0204526	0.00402032	0.0340113	0.775736	0.0613068	0.03127	0.0125188	0.0574012	-0.00480515	-0.0678273	-0.0919937	-0.0896109	-0.0635593
A4W8V0	0.00619252	7.99e-05	0.000343904	0.064231	8.22e-06	0.0119603	0.000689779	0.0016577	0.117343	0.000109485	-0.0112646	-0.0145828	-0.0159907	-0.00959568	-0.0128584
A4W8V4	0.000356985	0.0102505	0.000158759	5.81e-05	0.0837616	0.00082354	0.0169707	0.00135076	0.00060715	0.125807	0.00344336	-0.00988129	-0.0153475	-0.0104338	-0.00805482
A4W8W8	0.0202352	0.00580036	0.000366547	0.00698087	0.000105744	0.0353321	0.0115805	0.00173839	0.0188719	0.000748396	-0.000222801	-0.0131352	-0.0189083	-0.0133024	-0.0113922
A4W8X5	0.00687293	0.00194277	0.00577699	0.00726489	4.95e-05	0.0132144	0.00501494	0.0161358	0.0194397	0.00044718	-0.00643015	-0.0147876	-0.0191929	-0.0138755	-0.0135715
A4W920	0.00023184	0.0120435	0.000132151	5.65e-05	0.0866244	0.000550519	0.0192096	0.00135076	0.00060715	0.129065	0.00628628	-0.00946394	-0.0175959	-0.0132474	-0.00850524
A4W924	0.0351441	0.00173551	0.00517552	0.00759853	0.000201864	0.0593899	0.00457072	0.014799	0.0200852	0.00113947	-0.00394603	-0.016884	-0.0219983	-0.0140978	-0.0142316
A4W968	3.4e-05	0.00677868	2.04e-05	0.000576503	0.108242	8.96e-05	0.0127278	0.000356328	0.00319749	0.155935	0.00407399	-0.00121565	-0.00365876	-0.00225462	-0.00076376
A4W975	0.0400828	0.00061288	0.00037501	0.049961	0.000109733	0.0670861	0.00187207	0.00176818	0.0934876	0.00076943	-0.0067985	-0.0201497	-0.0256056	-0.0161162	-0.0171675
A4W978	0.000445994	0.011267	0.000168637	5.85e-05	0.0824554	0.00100782	0.0182998	0.00135076	0.00060715	0.124064	0.00274547	-0.0128926	-0.0191465	-0.0140805	-0.0108435
A4W9A5	0.127332	0.00205449	0.000364065	0.0547182	0.000714689	0.188182	0.0052462	0.00173042	0.101405	0.0024524	-0.000991601	-0.0189734	-0.0257301	-0.0159197	-0.0154037
A4W9B9	0.000153141	0.0120916	0.000182205	0.000429178	0.11143	0.000379009	0.019264	0.00135076	0.00262778	0.160209	0.0125529	-0.00491652	-0.0116185	-0.0078731	-0.00296379
A4W9J6	0.0154911	0.00198801	0.000353935	0.00723969	4.36e-05	0.0274949	0.00511067	0.00169638	0.0193936	0.000401491	-0.00138218	-0.0144641	-0.0203945	-0.0132812	-0.0123805
A4W9U3	2.43e-05	2.23e-05	0.00291871	0.0300906	3.64e-06	7.06e-05	0.000262567	0.00962052	0.0605362	5.9e-05	-0.00129807	-0.00105364	-0.00096297	-0.000654183	-0.000992214
A4W9V7	0.00178479	1.23e-07	0.00043587	0.157088	4.06e-07	0.00382061	3.17e-06	0.00200031	0.212985	1.05e-05	-0.000734307	-0.00149449	-0.00177659	-0.00105002	-0.00126385
A4W9W3	0.0455883	0.000536761	0.00037501	0.0529223	0.000125502	0.0744888	0.00165998	0.00176818	0.0983095	0.000848346	-0.00275048	-0.0174244	-0.0230492	-0.0142936	-0.0143794
A4W9X4	0.0426182	0.00187008	0.000338284	0.0611868	0.000237885	0.0709951	0.00485048	0.0016341	0.11214	0.0012535	0.000491139	-0.0142291	-0.0200724	-0.0126954	-0.0116264
A4WA58	1.09e-06	0.0137985	2.8e-05	0.000933826	0.216609	3.67e-06	0.019817	0.000356328	0.00415509	0.270576	0.00265447	-0.00399772	-0.00718038	-0.00424055	-0.00319104
A4WA77	9.86e-05	0.00310072	1.98e-05	5.44e-05	0.0586113	0.000247158	0.00712842	0.000356328	0.00060715	0.092691	0.0047603	-0.00581047	-0.0101671	-0.00699363	-0.00455274
A4WAB7	0.0379568	0.000348687	0.000359172	0.00727718	4.11e-05	0.0637956	0.0011528	0.00171115	0.0194432	0.000385531	-0.00156095	-0.0115219	-0.0154855	-0.0105343	-0.00977565
A4WAE6	0.00586426	5.29e-05	0.000348974	0.00738642	1.87e-06	0.0113668	0.000490211	0.00167797	0.0196621	3.3e-05	-0.00734251	-0.0146084	-0.0175412	-0.0122235	-0.0129289
A4WAM9	2.96e-05	0.00336309	2.01e-05	5.41e-05	0.0733913	8.05e-05	0.00750638	0.000356328	0.00060715	0.112461	0.00680389	-0.00567503	-0.0109066	-0.00740109	-0.00429471
A4WAR9	0.0415981	0.00224509	0.00034883	0.00720309	0.000120848	0.0694379	0.00563041	0.00167797	0.0193298	0.000825163	0.00337544	-0.0113796	-0.0171583	-0.0108752	-0.00900943
A4WB74	0.832528	0.000322743	8.67e-05	0.000108196	0.00145886	0.895195	0.00110382	0.00103933	0.000790728	0.00438264	0.00900974	-0.0375214	-0.0428102	-0.0384004	-0.0274306
A4WB82	0.0409872	0.000591249	0.000356371	0.0554926	0.000120452	0.0684884	0.00181434	0.00170301	0.102711	0.000823896	0.00190733	-0.0136337	-0.0203116	-0.0123496	-0.0110969
A4WBC7	0.479969	0.00111607	5.76e-05	0.000410679	0.00917206	0.607996	0.00324311	0.000704563	0.0025377	0.0200045	-0.00149396	-0.0164342	-0.0218872	-0.0195837	-0.0148498
A4WBE8	0.0354031	0.000508756	0.00595917	0.00852494	0.000115792	0.0597966	0.00157991	0.0161358	0.0211492	0.000802128	-0.00767794	-0.0184649	-0.0227443	-0.014828	-0.0159288
A4WBF2	0.0391416	0.00182268	0.00037501	0.0549791	0.000197165	0.0656177	0.00473385	0.00176818	0.101848	0.00111487	-0.00576046	-0.0179643	-0.022926	-0.0140864	-0.0151843
A4WBF7	0.000160434	0.00997222	2.28e-05	5.62e-05	0.0822203	0.000392439	0.0166204	0.000356328	0.00060715	0.123748	0.0014558	-0.0081925	-0.0133917	-0.00911147	-0.00730996
A4WBG0	0.0001526	0.00292623	2.02e-05	5.58e-05	0.0567677	0.000377818	0.00684959	0.000356328	0.00060715	0.0901557	0.00459011	-0.00562029	-0.00987206	-0.00679234	-0.00442364
A4WBG2	0.85762	0.0282257	0.0136748	0.00227518	0.0225744	0.91142	0.0358796	0.0236405	0.00807255	0.0404613	0.0257518	-0.123286	-0.155674	-0.1365	-0.0974269
A4WBH9	3.47e-05	0.00468935	0.0334422	0.290494	0.0217674	9.13e-05	0.00974357	0.0462947	0.346476	0.0392741	0.00281396	0.00119539	0.0007576	0.000467202	0.00130854
A4WBM8	1.08e-06	0.000260191	0.00814339	0.110814	0.000260612	3.67e-06	0.00102796	0.0161358	0.168247	0.0012535	0.000238857	0.000193898	0.00017722	0.000120408	0.000182596
A4WC70	0.000323668	0.0127973	2.15e-05	5.68e-05	0.0778087	0.000750667	0.0193547	0.000356328	0.00060715	0.118293	0.00928426	-0.00890801	-0.0165086	-0.0125268	-0.0071648
A4WC74	0.750803	0.00477195	0.00855491	0.00209228	0.0113028	0.840476	0.00988562	0.0161358	0.00758277	0.0234928	0.0441104	-0.110529	-0.131085	-0.107098	-0.0761504
A4WCB5	0.307659	NA	NA	NA	0.534769	0.414353	NA	NA	NA	0.5761	0	0	0	0	0
A4WCH9	2.92e-05	0.00378887	0.0295784	0.251942	0.0111116	7.96e-05	0.00812009	0.0419557	0.305976	0.0231866	0.00204844	0.00166307	0.00152009	0.00103294	0.00156613
A4WCI1	0.0400585	0.000494082	0.00526746	0.0588283	0.000227382	0.0670512	0.0015363	0.015008	0.108297	0.00124677	-0.00170585	-0.0159439	-0.0215818	-0.0135086	-0.013185
A4WCJ5	0.0067488	0.000548097	0.000353219	0.0527193	2.1e-05	0.0129885	0.00169261	0.00169378	0.097998	0.000239769	-0.00466804	-0.0163394	-0.02246	-0.0137904	-0.0143144
A4WCL8	0.0383771	6.09e-05	0.00548734	0.0644519	0.000115449	0.0644688	0.000556421	0.0155479	0.117725	0.000800891	0.00168259	-0.0139515	-0.0191395	-0.0116437	-0.010763
A4WCM3	0.0407567	0.0018826	0.000359172	0.00727718	0.00010753	0.0681382	0.00487579	0.00171115	0.0194432	0.000758064	-0.00112908	-0.0160843	-0.0222646	-0.0146644	-0.0135356
A4WCR7	0.000201272	0.0106805	0.000132159	0.000591119	0.102878	0.000481663	0.0175392	0.00135076	0.0032489	0.149021	0.00720731	-0.0149373	-0.024097	-0.0156454	-0.0118681
A4WCS4	0.699258	0.0312886	0.0499168	0.00236404	0.0146986	0.802637	0.0393817	0.0638645	0.00831129	0.0287959	-0.0302506	-0.0934691	-0.0899436	-0.093826	-0.0768723
A4WCV2	0.0426387	0.00165387	0.000433284	0.0544465	0.000233936	0.0710233	0.00457072	0.00199079	0.100948	0.0012535	-0.0068703	-0.020793	-0.0250667	-0.0156526	-0.0170956
A4WCV4	2.82e-05	0.00268472	0.027331	0.202341	0.00527077	7.74e-05	0.00653286	0.0395265	0.252293	0.0128913	0.000318512	0.00016777	0.000104957	7.13e-05	0.000165637
A4WCW4	0.00196301	0.005571	0.000116849	0.000388063	0.0617234	0.00416924	0.0112066	0.00135076	0.00244216	0.0968911	0.0120089	-0.0103849	-0.0162165	-0.0104968	-0.00627231
A4WD23	0.712093	0.077794	0.17376	0.0673459	0.12675	0.812189	0.0898957	0.194657	0.122458	0.180037	0.0143758	-0.00888908	-0.00639591	-0.00968818	-0.00264933
A4WDA7	0.807596	0.0094981	0.0031846	0.000123201	0.00552562	0.879085	0.0160452	0.0102701	0.000888035	0.0134139	0.0359843	-0.0273805	-0.0534918	-0.0457194	-0.0226519
A4WDA8	0.000292252	0.0116731	2.1e-05	0.000505729	0.0860995	0.00067974	0.0187697	0.000356328	0.00293299	0.128371	0.00124099	-0.0150501	-0.0236212	-0.0145224	-0.0129882
A4WDB2	0.179297	0.000260578	0.00459547	0.0108354	0.000434396	0.258299	0.00102796	0.0134847	0.026012	0.00168687	-0.00943064	-0.055831	-0.0582449	-0.0542619	-0.0444421
A4WDD1	0.0352526	0.00156778	0.000347997	0.0517411	0.000168777	0.0595527	0.00443238	0.00167493	0.0963732	0.000975521	-0.00743272	-0.0178512	-0.0232394	-0.014428	-0.0157378
A4WDD7	4.8e-05	0.000505389	0.00339634	0.0280876	2.8e-05	0.000123459	0.00156995	0.010806	0.0574338	0.00029656	-0.0192657	-0.0152998	-0.0140817	-0.00955228	-0.0145499
A4WDE9	0.0186274	0.000433877	0.000366547	0.0519449	4.48e-05	0.032659	0.00136655	0.00173839	0.0966693	0.000410175	-0.00425641	-0.0174458	-0.0235055	-0.0144992	-0.0149267
A4WDH2	0.0394508	0.000503537	0.000356371	0.0598488	0.000117597	0.0661076	0.0015647	0.00170301	0.109937	0.000811754	-0.0107334	-0.0248908	-0.0302856	-0.0185797	-0.0211224
A4WDH3	0.0639195	0.000413883	0.00528673	0.00714188	0.000164329	0.100768	0.00131426	0.015043	0.0192137	0.000953763	-0.0020799	-0.0169471	-0.0221553	-0.016069	-0.0143128
A4WDH4	0.137214	0.943207	0.992484	0.747809	0.979225	0.201749	0.947349	0.993302	0.788747	0.981372	0.0217109	-0.0133802	-0.0135578	-0.0180798	-0.00582674
A4WDH8	0.0186574	0.000415045	0.000322106	0.0663758	5.77e-05	0.0327087	0.00131752	0.00156583	0.120875	0.000504794	-0.0117438	-0.0235025	-0.0285091	-0.0167857	-0.0201353
A4WDI4	1.01e-06	0.000243139	0.00793077	0.0854634	6.9e-05	3.67e-06	0.00102796	0.0161358	0.147497	0.000569958	4.26e-05	3.46e-05	3.16e-05	2.15e-05	3.26e-05
A4WDN8	0.0688663	0.000553319	0.00523307	0.00711319	0.000206683	0.107853	0.00170766	0.0149297	0.0191577	0.00116292	-0.00132393	-0.0182482	-0.0247537	-0.0178786	-0.0155511
A4WDR5	0.00549187	0.00061844	0.00560077	0.0568351	4.91e-05	0.0106618	0.00188766	0.0158208	0.104946	0.000443651	-0.00872081	-0.0187745	-0.0237269	-0.0145673	-0.0164474
A4WDR6	0.037888	0.000479352	0.00037501	0.0519188	0.000104162	0.0636965	0.00149361	0.00176818	0.0966388	0.000740196	-0.00785143	-0.0186953	-0.0235102	-0.0146413	-0.0161745
A4WDV5	0.0802405	0.00216205	0.000358699	0.0526966	0.000434407	0.124075	0.00546565	0.00171115	0.0979652	0.00168687	-0.000648937	-0.0172862	-0.0233825	-0.0144255	-0.0139358
A4WDY6	0.0207081	0.00201991	0.000366547	0.00699275	5.24e-05	0.0361028	0.00517488	0.00173839	0.0188936	0.000465183	0.000254072	-0.0144375	-0.0213921	-0.0136313	-0.0123017
A4WE04	0.0423563	0.00222707	0.000383413	0.00795469	0.00012145	0.070589	0.00559305	0.00180081	0.0202936	0.000827827	-0.00890211	-0.0243966	-0.0308444	-0.0198421	-0.0209963
A4WE10	0.0376181	0.00165229	0.0052701	0.054752	0.0003565	0.063308	0.00457072	0.0150132	0.101456	0.00156661	-0.0099125	-0.0225424	-0.0275711	-0.0173334	-0.0193399
A4WE62	0.0875202	0.0016301	0.000335611	0.000160094	0.0158583	0.134607	0.00457072	0.00162295	0.00113416	0.0305416	0.0120811	-0.0347416	-0.0394531	-0.03558	-0.0244234
A4WE80	0.0129975	0.0003543	0.000356371	0.00726489	1.27e-05	0.0240505	0.00116679	0.00170301	0.0194397	0.000162978	-0.0123137	-0.0148682	-0.0155106	-0.0112503	-0.0134857
A4WE85	3.72e-05	0.00333845	0.000161064	0.000604351	0.10671	9.72e-05	0.00747002	0.00135076	0.00328448	0.154047	0.00982854	-0.00496235	-0.00934781	-0.00604959	-0.00263281
A4WEA0	0.0410138	0.00178019	0.000442771	0.00824254	0.000124708	0.0685152	0.00463588	0.00201439	0.0205377	0.000844141	-0.00392596	-0.0176699	-0.0228001	-0.0149467	-0.0148357
A4WEI8	0.000333479	0.0112477	2.14e-05	0.000611502	0.0862041	0.000772688	0.0182777	0.000356328	0.00329588	0.128487	0.00240227	-0.0139168	-0.0214016	-0.0133362	-0.0115631
A4WEJ5	0.0176948	0.00202087	0.00510794	0.0509549	0.000197591	0.0311076	0.0051753	0.0146763	0.0951002	0.00111696	-0.00222912	-0.0146711	-0.0205118	-0.0134111	-0.0127058
A4WEJ9	0.0171509	0.000334079	0.00368683	0.132506	0.00116741	0.0302275	0.00112673	0.0113982	0.18592	0.00366961	-0.00333544	-0.0029353	-0.00268056	-0.00159387	-0.00263629
A4WEK3	0.0365049	0.00197367	0.000356371	0.00726489	9.7e-05	0.0615565	0.00508189	0.00170301	0.0194397	0.000699126	-0.00932892	-0.0223451	-0.0284396	-0.0198672	-0.0199952
A4WEQ9	3.5e-05	0.012251	2.03e-05	5.49e-05	0.106524	9.19e-05	0.0193547	0.000356328	0.00060715	0.153812	0.0113961	-0.00346076	-0.0111417	-0.00777495	-0.00274531
A4WER1	0.658093	0.00051856	0.00022239	0.000526859	0.00819222	0.769856	0.00160778	0.00137661	0.00302574	0.0183277	-0.00215834	-0.0343659	-0.0372551	-0.0349609	-0.027185
A4WER5	0.0388675	0.00186219	0.000338961	0.0552776	0.000211119	0.0652056	0.00483195	0.0016359	0.102342	0.00118384	-0.00117282	-0.015427	-0.0218453	-0.0133864	-0.0129579
A4WEU1	0.0294775	0.00124695	0.000445596	0.0373183	9.69e-05	0.0502705	0.00359708	0.00202109	0.0713833	0.000699126	-0.0105006	-0.0269848	-0.033981	-0.021865	-0.0233328
A4WEU6	1.07e-06	4.99e-08	0.000195922	0.196084	7.85e-09	3.67e-06	1.44e-06	0.00135076	0.250548	4.56e-07	-0.00182253	-0.00276842	-0.00311947	-0.00184334	-0.00238844
A4WEV6	4.19e-05	0.01432	0.000195934	0.000590583	0.146978	0.000108661	0.0203879	0.00135076	0.00324687	0.20601	0.0102638	-0.0058156	-0.0136932	-0.00886693	-0.00452797
A4WEW3	0.00534882	0.00167748	0.000332126	0.0582128	4.11e-05	0.0103908	0.00457072	0.0016085	0.107276	0.000385531	-0.0181694	-0.0245214	-0.0285408	-0.0172673	-0.0221247
A4WEY1	0.0196514	0.000601736	0.000383413	0.0521582	5.33e-05	0.0343525	0.00184216	0.00180081	0.0970478	0.00047096	-0.00751159	-0.0234668	-0.0304849	-0.0189209	-0.020096
A4WEY5	0.06789	0.00545962	0.000119353	0.00036093	0.111799	0.106477	0.0110259	0.00135076	0.00230957	0.160681	-0.000496755	0.000761354	0.001795	0.00121979	0.000819848
A4WEZ6	0.998863	0.0431535	0.0242281	0.00102366	0.0259492	0.999324	0.0518964	0.0358431	0.00443327	0.0455042	0.00843681	-0.0978849	-0.128375	-0.125888	-0.0859276
A4WF55	0.0134495	0.00185118	0.005148	0.0544465	0.000168086	0.0247409	0.00480465	0.0147432	0.100948	0.000972389	-0.00652948	-0.0189708	-0.0249586	-0.0156025	-0.0165153
A4WF56	0.000169019	0.0194165	0.000174671	5.63e-05	0.113763	0.000409543	0.0264344	0.00135076	0.00060715	0.163169	0.00624155	-0.0124794	-0.0223206	-0.016857	-0.0113539
A4WF69	2.57e-05	0.00630314	2.02e-05	0.000641741	0.112588	7.3e-05	0.0123721	0.000356328	0.00339838	0.161719	0.00322519	-0.00305631	-0.00466496	-0.0027563	-0.0018131
A4WFB6	0.994432	0.0118243	0.00873996	0.00232695	0.020966	0.996951	0.0189532	0.0162963	0.00821069	0.0380809	0.0700744	-0.15199	-0.188937	-0.1573	-0.107038
A4WFC3	0.219675	0.000394822	0.00349499	0.0438029	0.00133674	0.308796	0.00126364	0.0110314	0.0827128	0.00405568	0.0159015	-0.0351724	-0.0358489	-0.0301363	-0.021314
A4WFE5	0.0370333	0.00189613	0.00544159	0.0568351	0.00037717	0.0623668	0.00490691	0.0154295	0.104946	0.00164524	-0.00887638	-0.0235851	-0.0293026	-0.0183514	-0.0200289
A4WFF7	1.05e-06	0.00732758	2.82e-05	6.8e-05	0.155622	3.67e-06	0.0130595	0.000356328	0.00060715	0.215837	0.000300569	5.1e-05	-5.31e-05	-3.6e-05	6.56e-05
A4WFG6	0.210144	0.00183148	0.00044959	0.0522078	0.00130951	0.296358	0.00475544	0.00203487	0.0971122	0.00398853	0.00372137	-0.018529	-0.0248254	-0.0164262	-0.0140148
A4WFH7	0.0394492	0.000431673	0.00037501	0.0539423	9.78e-05	0.0661076	0.00136119	0.00176818	0.10009	0.000703578	-0.00675662	-0.0231468	-0.0292063	-0.0182609	-0.0193427
A4WFI9	5.5e-05	0.0141733	2.09e-05	5.56e-05	0.107523	0.000140892	0.0202175	0.000356328	0.00060715	0.155033	0.0177812	-0.00446319	-0.0130325	-0.00894366	-0.00216453
A4WFK8	2.94e-05	0.00354095	0.0287329	0.206771	0.00572522	7.99e-05	0.00766976	0.0410561	0.256878	0.0138126	0.000204863	0.000166302	0.000151997	0.000103271	0.000156608
A4WFK9	0.0346726	7.03e-05	0.00616861	0.0655983	0.000118098	0.0586287	0.000627395	0.0161358	0.119594	0.000813772	-0.0139367	-0.0282041	-0.0338037	-0.0202531	-0.0240494
A4WFL2	0.681766	0.0156224	0.0196409	0.000314282	0.00701754	0.788954	0.021934	0.0302552	0.0020592	0.0162158	0.0128394	-0.132399	-0.161863	-0.154198	-0.108905
A4WFL3	0.111801	0.000427856	0.00898223	0.0327931	0.00078312	0.167328	0.00135112	0.0166029	0.0635338	0.00260091	-0.00822916	-0.0375304	-0.0406946	-0.0354008	-0.0304637
A4WFQ2	1.03e-06	0.000251474	0.00803563	0.0976297	0.00014028	3.67e-06	0.00102796	0.0161358	0.159474	0.000865598	0.000145387	0.000118021	0.000107869	7.33e-05	0.000111141
A4WFX7	0.999426	0.00949836	0.00872655	0.00173305	0.0194375	0.999726	0.0160452	0.016282	0.00664115	0.0358584	0.076354	-0.122151	-0.151522	-0.141408	-0.0846817
A4WFY3	0.0735721	0.00203284	0.000452638	0.049961	0.000409345	0.114543	0.00520163	0.00204778	0.0934876	0.00168687	-0.00256418	-0.0201726	-0.0263335	-0.0166823	-0.0164381
A4WG12	0.00656288	0.0075938	0.0307363	0.0237591	0.001915	0.0126456	0.0134203	0.0432417	0.0504673	0.00550014	-0.0145127	-0.0149369	-0.0149587	-0.0094613	-0.0134674
A4WG31	0.00591246	0.000606286	0.000366934	0.0601396	2.3e-05	0.0114545	0.00185463	0.00173938	0.110388	0.000253191	-0.0101931	-0.0219187	-0.0281063	-0.0170149	-0.0193082
A4WG62	0.0441761	0.00173615	2.82e-05	8.07e-05	0.0603003	0.0729807	0.00457072	0.000356328	0.000648158	0.0948859	-0.000259888	0.000375331	0.000579533	0.000393767	0.000272186
A4WG70	0.00209056	2.7e-05	0.0036207	0.0239719	4.55e-05	0.00442332	0.000279504	0.0112762	0.050856	0.00041462	-0.0500542	-0.0408265	-0.0373962	-0.0258097	-0.0385217
A4WG77	0.521147	0.000682334	0.000190856	0.000442552	0.00920643	0.649544	0.00205844	0.00135076	0.00268767	0.0200526	0.0080995	-0.038937	-0.0440038	-0.041167	-0.0290021
A4WG91	4.1e-05	0.0126384	0.000137307	0.00061715	0.137163	0.000106456	0.0193547	0.00135076	0.00331328	0.193576	0.00876293	-0.00621525	-0.0135913	-0.0086783	-0.00493047
A4WG93	0.0187698	0.000478589	0.000442771	0.0557681	5.57e-05	0.032893	0.00149147	0.00201439	0.103162	0.000490956	-0.0096836	-0.0219816	-0.0272332	-0.0167755	-0.0189185
A4WG94	0.00156194	1.22e-07	0.000438209	0.16098	3.5e-07	0.00337536	3.17e-06	0.00200395	0.217747	9.42e-06	-0.000676528	-0.00105952	-0.00120162	-0.00071025	-0.00091198
A4WGF2	0.0374353	0.00189797	0.00546724	0.00852494	0.000230136	0.0630059	0.00491063	0.0154959	0.0211492	0.0012535	-0.00464415	-0.0211975	-0.0274514	-0.0181435	-0.0178591
A4XJ49	1.07e-06	0.00698742	2.82e-05	6.8e-05	0.149118	3.67e-06	0.0127278	0.000356328	0.00060715	0.20852	0.000715283	2.61e-05	-0.000261206	-0.000177461	7.57e-05
A4XL87	3.64e-05	0.114331	0.000210175	5.3e-05	0.219184	9.53e-05	0.129401	0.00137661	0.00060715	0.271558	0.00192944	0.0016287	-0.00094736	-0.000840096	0.000442671
A4XLQ7	1.02e-06	0.000216369	0.00630735	0.0854634	5.94e-05	3.67e-06	0.00102796	0.0161358	0.147497	0.000516845	9.08e-05	6.82e-05	6.1e-05	4.07e-05	6.52e-05
A4XM02	3.03e-05	0.0039146	0.0241678	0.298437	0.019154	8.18e-05	0.00835436	0.035766	0.353003	0.0354424	0.000968923	0.000727679	0.000649855	0.000414213	0.000690168
A4XMZ2	1.07e-06	0.0228305	2.82e-05	0.00354155	0.266046	3.67e-06	0.0301291	0.000356328	0.0113741	0.315382	0.00100189	-8.28e-05	-0.0006748	0.000145469	9.74e-05
A4YBV8	1.02e-06	0.000243139	0.00793077	0.0854634	7.4e-05	3.67e-06	0.00102796	0.0161358	0.147497	0.000569958	0.000243919	0.000198008	0.000180976	0.00012296	0.000186466
A5A605	0.0129247	0.386204	0.905997	0.264014	0.0501161	0.0239204	0.409323	0.914844	0.318725	0.0805403	-0.133309	-0.0627517	-0.0403349	-0.0507823	-0.0717945
A5A607	0.132735	0.117482	0.00717987	0.156894	0.854383	0.195486	0.132727	0.0161358	0.212767	0.870871	-0.079912	-0.0356314	0.00214197	-0.0134204	-0.0317055
A5A611	0.0106875	0.0802221	0.0229072	0.00539331	0.00244795	0.0199327	0.092553	0.0342551	0.0154503	0.00679032	-0.161888	-0.0620029	-0.0622045	-0.0663313	-0.0881067
A5A612	0.00395873	0.629598	0.422564	0.61035	0.113526	0.00776177	0.648995	0.45071	0.674543	0.162899	-0.180074	-0.0503323	-0.0458188	-0.0518863	-0.0820279
A5A616	0.00178309	0.0346382	0.0126836	0.000162631	0.112613	0.0038174	0.0429488	0.0222355	0.00114924	0.161743	0.0586764	-0.00480983	0.00615562	-0.0849524	-0.00623254
A5A617	3.09e-07	2.4e-05	0.00304202	0.029383	4.87e-07	3.67e-06	0.000268411	0.00991699	0.0596247	1.24e-05	-0.0229407	-0.0185945	-0.0169855	-0.0115183	-0.0175097
A5A630	0.963349	0.0233547	0.0278986	0.00227945	0.0318569	0.976896	0.0306374	0.0401502	0.00808474	0.0542052	0.0267512	-0.100506	-0.11711	-0.12302	-0.0784712
A5CU64	1e-06	0.000243139	0.00793077	0.0854634	6.93e-05	3.67e-06	0.00102796	0.0161358	0.147497	0.000569958	1.86e-05	1.51e-05	1.38e-05	9.35e-06	1.42e-05
A5CU81	1.07e-06	0.000384597	0.000190593	0.191538	1.12e-06	3.67e-06	0.00123723	0.00135076	0.250548	2.14e-05	-0.000540016	-0.00169579	-0.00227914	-0.00134694	-0.00146547
A5CUA4	0.000152961	0.0118011	0.0151265	0.181344	0.000215404	0.000378663	0.0189286	0.0244948	0.240309	0.00120201	-0.000149683	-0.000950934	-0.00141916	-0.000866265	-0.000846511
A5CUB9	1.07e-06	0.000260191	0.00814339	0.110814	0.000277807	3.67e-06	0.00102796	0.0161358	0.168247	0.0012535	7.83e-05	6.36e-05	5.81e-05	3.95e-05	5.99e-05
A5CV83	1.07e-06	0.000269311	0.00825417	0.12503	0.000413667	3.67e-06	0.00102796	0.0161358	0.176145	0.00168687	0.000193642	0.000157194	0.000143672	9.76e-05	0.000148031
A5CY50	3.64e-05	0.000529554	0.00542972	0.126792	0.00747219	9.53e-05	0.00164004	0.0154003	0.178302	0.0170705	0.00262393	-0.000148845	0.00130456	-0.00058444	0.000798801
A5CYC5	0.00015802	1.43e-05	0.000195922	0.192625	9.37e-07	0.000389952	0.000198428	0.00135076	0.250548	1.87e-05	-0.000195447	-0.00138909	-0.00188673	-0.00111509	-0.00114659
A5D1C5	0.00259236	0.00311637	0.118385	0.193817	0.000615363	0.00520924	0.00715341	0.136299	0.250548	0.00214586	-0.000170679	-0.00101983	-0.000966032	-0.000876662	-0.000758302
A5D1G1	2.74e-05	0.035091	0.000185021	0.00433996	0.24786	7.61e-05	0.0434226	0.00135076	0.0130683	0.297523	0.00273825	-0.00264847	-0.00683783	-0.00230916	-0.0022643
A5D3W9	0.000159011	0.00173739	2.82e-05	8.07e-05	0.0998332	0.000391113	0.00457072	0.000356328	0.000648158	0.14517	-0.00044288	0.000979534	0.00141692	0.000962822	0.000729098
A5D5E4	0.47505	0.240673	0.0197552	0.580475	0.15686	0.60282	0.262685	0.0304094	0.644972	0.217232	-0.0146545	-0.0208868	-0.040513	-0.0109366	-0.0217477
A5D5E5	0.000113616	0.0076145	0.0341612	0.193491	0.034941	0.000283997	0.0134508	0.0470312	0.250548	0.0587724	0.00467762	0.00452277	0.00533558	0.00326483	0.0044502
A5D5E6	1.07e-06	1.33e-05	0.000193259	0.190391	1.19e-07	3.67e-06	0.000198428	0.00135076	0.250334	3.81e-06	-6.02e-05	-0.00057876	-0.000794897	-0.000469872	-0.000475922
A5D5G2	0.141146	0.0228066	0.0829761	0.14349	0.0333435	0.207063	0.0301176	0.0990881	0.197945	0.0564057	0.00117699	0.00278013	0.00251602	0.00297949	0.00236316
A5D5G5	4.96e-05	0.0231733	0.181415	0.0318982	0.000564091	0.000127512	0.0304595	0.202428	0.062059	0.00199664	-0.00231182	-0.00279745	0.000290425	-0.00709276	-0.0029779
A5D5H1	0.713231	0.20414	0.0403973	0.544964	0.568289	0.813184	0.224703	0.0534416	0.609768	0.607855	-0.00259907	-0.0023199	-0.0061506	0.000611248	-0.00261458
A5D5J4	0.00279888	0.964635	0.808918	0.582311	0.308401	0.005554	0.967123	0.824396	0.646664	0.356762	-0.0204138	0.00566362	0.00325875	0.00778165	-0.000927457
A5D5K0	0.021386	0.109453	0.630095	0.0397244	0.0441549	0.0372216	0.124169	0.654295	0.0756063	0.0720023	0.00782766	0.00493241	-0.00634369	0.0142778	0.00517356
A5D5K4	0.335704	0.287884	0.163068	0.835832	0.991122	0.446828	0.311191	0.183452	0.866129	0.992239	-0.00501006	-0.00501793	-0.00634478	0.00361459	-0.00318954
A5ELN2	0.00154905	0.0148001	0.0174077	0.000477356	0.127253	0.00334899	0.0209612	0.0273857	0.00280441	0.180685	0.00153089	-0.000169053	0.00145461	-0.0011053	0.000427787
A5EX68	1.07e-06	0.0134329	2.81e-05	6.81e-05	0.177864	3.67e-06	0.0194993	0.000356328	0.00060715	0.239372	0.00013368	1.77e-06	-6.48e-05	-4.4e-05	6.67e-06
A5EX84	1.07e-06	0.00708428	2.81e-05	6.81e-05	0.143585	3.67e-06	0.012759	0.000356328	0.00060715	0.201881	0.000890878	0.000216922	-6.4e-05	-4.35e-05	0.000250086
A5F343	1.07e-06	0.000278857	0.00836807	0.140286	0.000749731	3.67e-06	0.00102924	0.0161358	0.193704	0.00249723	0.000349721	0.000283898	0.000259478	0.000176298	0.000267349
A5F482	3.65e-05	0.00407328	0.0195268	0.256986	0.0102645	9.55e-05	0.00863705	0.0301343	0.310697	0.0218126	0.000310798	0.000185568	0.000440119	9.45e-05	0.00025775
A5F543	1.03e-06	4.29e-08	0.000198584	0.0160775	6.57e-10	3.67e-06	1.44e-06	0.00135076	0.0366365	2.17e-07	0.000106058	0.000256334	0.000302569	0.000205576	0.000217634
A5F571	9.5e-07	0.00694526	2.82e-05	6.78e-05	0.168355	3.67e-06	0.0127278	0.000356328	0.00060715	0.228726	0.000243327	-0.000123448	-0.000228604	-0.000155312	-6.6e-05
A5F8P1	9.98e-07	0.000193162	0.00793077	0.0854634	5.94e-05	3.67e-06	0.00102796	0.0161358	0.147497	0.000516845	0.000290717	0.000100886	2.18e-05	1.48e-05	0.000107047
A5F9C0	0.18898	0.00174027	2.82e-05	6.78e-05	0.0398671	0.270711	0.00457072	0.000356328	0.00060715	0.0658402	0.000119533	3.75e-05	5.93e-05	4.03e-05	6.42e-05
A5F9Z0	4.49e-07	5.59e-05	0.0469975	0.262116	3.5e-06	3.67e-06	0.000515341	0.0608357	0.316532	5.71e-05	-0.000599835	-0.00113911	-0.000960703	-0.000632176	-0.000832957
A5FIJ2	4.42e-05	0.0508965	0.000195626	5.52e-05	0.174412	0.000114052	0.06046	0.00135076	0.00060715	0.235726	0.00364506	0.00118717	-0.00165073	-0.00132598	0.000463878
A5FIJ9	1.07e-06	0.000251474	0.00633005	0.0976297	0.000133664	3.67e-06	0.00102796	0.0161358	0.159474	0.000865598	0.000437209	0.000203778	0.00012847	7.96e-05	0.000212267
A5FKU7	0.00524322	0.0693145	0.126185	0.633168	0.421039	0.0101984	0.0806581	0.144415	0.69572	0.466887	0.000538116	0.000113634	-4.2e-05	8.61e-05	0.000173967
A5FMY5	0.107483	0.0242555	0.095151	0.395422	0.0759368	0.161385	0.0315149	0.111902	0.456771	0.115699	0.00211192	-0.000861341	0.00534442	0.00512082	0.00292895
A5FMZ0	0.000147704	0.00754682	0.473191	0.114295	0.000909758	0.000366159	0.0133591	0.501435	0.173167	0.00298197	-0.00145798	-0.00127202	0.0027277	-0.0014447	-0.00036175
A5FMZ9	1.07e-06	0.000260191	0.00814339	0.110814	0.000277807	3.67e-06	0.00102796	0.0161358	0.168247	0.0012535	0.000127045	0.000103131	9.43e-05	6.4e-05	9.71e-05
A5FN00	0.014248	0.0684596	0.0756363	0.107122	0.0264031	0.0256341	0.0796967	0.0912366	0.168247	0.0461623	-0.0181203	-0.0168026	-0.0233008	-0.016893	-0.0187792
A5FN08	1.07e-06	0.00699148	0.000251382	0.000862805	0.208918	3.67e-06	0.0127278	0.00137661	0.00404427	0.266093	0.00186238	-0.00299212	-0.00477621	-0.00296539	-0.00221783
A5FN17	3.35e-05	0.00320454	0.0232601	0.0886443	0.00592847	8.85e-05	0.00727931	0.0346545	0.152217	0.0142275	0.00124686	0.00090907	0.000785194	0.000594339	0.000883866
A5FXB8	1.07e-06	0.000152835	0.00793077	0.0206756	2.41e-05	3.67e-06	0.00102796	0.0161358	0.0450396	0.00026117	0.00359985	0.00330049	0.00314946	0.0024368	0.00312165
A5FZV5	3.3e-05	0.00204822	0.0312662	0.0898047	0.00844407	8.75e-05	0.005235	0.0438191	0.153965	0.0187516	0.00687777	0.00315166	0.00111688	0.0015432	0.00317238
A5FZW6	1.1e-06	7.73e-05	0.00493682	0.0386346	0.000166016	3.69e-06	0.000672329	0.0143541	0.0736691	0.000962127	0.00575304	0.004894	0.00432942	0.00227097	0.00431186
A5FZW7	3.45e-05	0.0992933	0.000191196	0.000588542	0.260503	9.07e-05	0.113258	0.00135076	0.00323881	0.309769	0.00350044	0.00175752	-0.00459113	-0.00297716	-0.000577583
A5FZW9	0.000721892	0.0584871	0.373041	0.429187	0.0431837	0.00160674	0.0687792	0.400835	0.492875	0.0706155	0.0108115	0.00933347	0.00498552	0.00547832	0.0076522
A5GND2	1.1e-06	0.000228666	0.00664671	0.156586	0.000790025	3.68e-06	0.00102796	0.0161358	0.212468	0.00262161	0.00047933	0.000265027	0.000186442	0.000118483	0.000262321
A5J277	1.01e-06	4.57e-08	0.000195922	0.0193743	2.32e-09	3.67e-06	1.44e-06	0.00135076	0.0427608	2.17e-07	0.000183672	0.00189906	0.00242646	0.00164901	0.00153955
A5MZ75	2.87e-05	0.00306054	0.0297019	0.298437	0.0184256	7.84e-05	0.00707202	0.0420634	0.353003	0.0343644	0.0013465	0.000721553	0.00046113	0.000286343	0.000703882
A5N3H7	1.01e-06	0.00703893	0.000258274	0.00088044	0.21875	3.67e-06	0.0127278	0.00137661	0.00404427	0.271142	9.47e-05	-0.00082285	-0.00115943	-0.000712442	-0.000650007
A5N4I4	0.00204495	0.324601	0.0700196	0.20985	0.514467	0.0043315	0.348071	0.0850313	0.260321	0.559067	-0.00430219	0.00336736	0.00250757	-0.000526679	0.000261515
A5N4N1	0.00801847	0.00470347	0.00062857	0.00458373	0.33016	0.0153249	0.00976575	0.00274841	0.013607	0.377397	-0.00188086	0.000432801	-0.00128733	0.00244198	-7.34e-05
A5N4N2	1.07e-06	4.6e-08	0.000198743	0.00135311	5.28e-12	3.67e-06	1.44e-06	0.00135076	0.0055134	1.15e-08	0.000340855	0.00053275	0.00101967	0.000457788	0.000587766
A5N4N5	0.000602938	0.68815	0.00984828	0.033318	0.897394	0.00134843	0.705758	0.0179244	0.0644864	0.909683	0.000771535	0.00107859	-0.0037919	-0.00161747	-0.000889811
A5N4P0	1.09e-06	0.0136107	0.00162973	6.81e-05	0.237307	3.67e-06	0.0196475	0.00585725	0.00060715	0.28813	0.00103879	-0.000264205	-0.000373011	-0.000626295	-5.62e-05
A5N4P2	0.00466173	0.375335	0.154908	0.960058	0.0969806	0.0090954	0.398695	0.174879	0.969785	0.141845	-0.0410968	-0.0160483	-0.0304459	0.0005833	-0.0217519
A5N4Q7	0.952686	0.31832	0.121186	0.322153	0.630448	0.970566	0.341867	0.139145	0.378591	0.666282	0.00369664	0.00778982	0.00827999	0.00363738	0.00585096
A5N7H7	4.38e-05	0.00341724	0.0132805	0.0169323	0.000577322	0.000113081	0.00757654	0.0230917	0.0383463	0.00203573	0.00192332	0.00100429	0.00257791	0.00159395	0.00177487
A5N817	1.07e-06	0.0070352	0.00152475	6.81e-05	0.201559	3.67e-06	0.0127278	0.00566426	0.00060715	0.259871	0.00049051	5.18e-05	0.000100717	-8.9e-05	0.000138512
A5U9V1	0.147509	0.00581205	0.0299967	0.781431	0.517148	0.21583	0.0116002	0.0423945	0.819143	0.561606	-0.00447179	0.0201385	0.014758	0.00189232	0.00807926
A5U9V2	0.331295	0.00138364	0.010817	0.948509	0.48383	0.441531	0.00395965	0.0194382	0.960265	0.528714	-0.00854681	0.0259025	0.0202402	0.00735008	0.0112365
A5U9V7	1.07e-06	0.000260191	0.00645912	0.110814	0.000225805	3.67e-06	0.00102796	0.0161358	0.168247	0.00124388	0.00104261	0.000720873	0.000617072	0.000408694	0.000697312
A5UAB9	1.05e-06	4.22e-08	0.000193259	0.0231416	7.36e-09	3.67e-06	1.44e-06	0.00135076	0.0493119	4.56e-07	0.000789705	0.00117697	0.0012961	0.000880715	0.00103587
A5UAJ6	0.0617196	0.000105738	0.00207969	0.693677	0.128185	0.0976461	0.000867688	0.00719125	0.73899	0.181916	-0.00616357	0.0334168	0.028931	0.0135369	0.0174303
A5UB54	0.904959	0.00756545	0.0277359	0.733883	0.861799	0.940126	0.0133763	0.0399752	0.776249	0.877744	-0.00706007	0.025129	0.019499	0.00688433	0.0111131
A5UBK5	1.06e-06	4.25e-08	0.000195922	0.0193743	2.5e-09	3.67e-06	1.44e-06	0.00135076	0.0427608	2.17e-07	0.000371024	0.000625533	0.000703835	0.000478231	0.000544656
A5UC01	1.07e-06	0.00022101	0.00651219	0.140286	0.00056874	3.67e-06	0.00102796	0.0161358	0.193704	0.00200982	0.000860933	0.000495266	0.000361165	0.000232964	0.000487582
A5UC40	1.07e-06	4.22e-08	0.000193259	0.0231416	8.41e-09	3.67e-06	1.44e-06	0.00135076	0.0493119	4.56e-07	0.000279783	0.000860406	0.00103901	0.000705999	0.0007213
A5UC84	0.153676	0.00152684	0.0141143	0.983021	0.322252	0.224165	0.00432869	0.0238253	0.986828	0.369894	-0.00264467	0.0318497	0.0245076	0.0121318	0.0164611
A5UCE4	0.000627538	0.0108898	0.0444021	0.974541	0.36047	0.0014012	0.0178152	0.0579375	0.980848	0.407091	-0.00045355	-0.00204336	-0.00194997	-0.00367356	-0.00203011
A5UCM7	0.433246	0.000899667	0.000957293	0.111239	0.211107	0.557776	0.00264752	0.0039162	0.168813	0.268012	-0.00420346	0.0318342	0.0313227	0.0151447	0.0185245
A5UCZ3	0.000166377	0.00173739	2.82e-05	8.07e-05	0.0997581	0.000403492	0.00457072	0.000356328	0.000648158	0.145093	-5.9e-05	0.000449913	0.000606479	0.000412077	0.000352357
A5UD89	0.136406	0.000919718	0.00243715	0.136924	0.341392	0.200635	0.00270285	0.00834417	0.191759	0.388439	-0.0143513	0.0489905	0.0404712	0.0218481	0.0242396
A5UDE3	1.06e-06	3.67e-08	0.000195922	0.0193743	2.33e-09	3.67e-06	1.44e-06	0.00135076	0.0427608	2.17e-07	0.000955197	0.00426932	0.0051273	0.00348553	0.00345934
A5UDJ4	0.0285541	2.17e-06	0.00012785	0.337264	0.0217858	0.0488449	4.7e-05	0.00135076	0.394988	0.0392929	-0.00499094	0.0598421	0.0529716	0.0311718	0.0347487
A5UDS6	0.000978081	0.012729	0.0894321	0.607177	0.216607	0.00215123	0.0193547	0.10579	0.671341	0.270576	0.0383479	0.0317845	0.00517875	-0.00407727	0.0178085
A5UDS8	0.0171164	0.000175361	0.00383374	0.691378	0.111939	0.0301803	0.00102796	0.0117017	0.736904	0.160846	-0.00375101	0.0272158	0.0198256	0.00692951	0.012555
A5UE11	0.139294	0.00165758	0.0136148	0.909042	0.341409	0.204591	0.00457072	0.0235493	0.928068	0.388439	-0.00377801	0.0303857	0.023009	0.00955583	0.0147931
A5UEV0	1.07e-06	0.000269311	0.00825417	0.12503	0.000467164	3.67e-06	0.00102796	0.0161358	0.176145	0.00168687	0.000659421	0.000535318	0.000489276	0.000332438	0.000504113
A5UEW7	0.000159995	0.00174027	2.84e-05	6.78e-05	0.0961555	0.000391415	0.00457072	0.000356328	0.00060715	0.140839	-7.1e-05	7.96e-05	0.000125951	8.56e-05	5.5e-05
A5UFI7	0.201893	0.000115853	0.00149965	0.834236	0.260807	0.285885	0.000936084	0.00561071	0.86489	0.310074	-0.00639511	0.0348591	0.0309334	0.0133457	0.0181858
A5UG09	0.0521176	3.2e-05	0.00095708	0.612596	0.0975903	0.0833933	0.000315403	0.00391615	0.676448	0.14262	-0.00272267	0.0339957	0.0282843	0.0138388	0.0183491
A5UGI1	0.253366	0.00560355	0.00640341	0.230184	0.561973	0.351155	0.0112604	0.0161358	0.282606	0.601757	-0.0105369	0.0329489	0.0274241	0.0105644	0.0151001
A5UIK2	0.204379	0.0086481	0.0110409	0.275744	0.638646	0.288999	0.0148844	0.019782	0.331979	0.673816	-0.0192566	0.0330925	0.0261646	0.012201	0.0130504
A5UJ57	2.63e-05	0.00224553	0.000354962	0.291872	1.46e-05	7.41e-05	0.00563048	0.00169962	0.347224	0.000184122	-0.0667708	-0.077339	-0.086868	-0.039087	-0.0675162
A5UJ82	2.73e-05	0.00207795	0.000526578	0.291796	1.77e-05	7.6e-05	0.00529776	0.0023441	0.347224	0.000211958	-0.0790738	-0.0896914	-0.0942213	-0.0422499	-0.0763091
A5UJ98	0.000230249	0.00217444	0.000440344	0.29307	3.69e-05	0.000547188	0.0054909	0.00200999	0.348239	0.000365295	-0.068546	-0.0816599	-0.0915408	-0.0394245	-0.0702928
A5UJA2	2.73e-05	0.00237045	0.000443394	0.290893	1.7e-05	7.6e-05	0.00587926	0.00201439	0.346654	0.00020729	-0.0659714	-0.0790962	-0.0886737	-0.0399489	-0.0684225
A5UJB5	2.34e-05	0.00216208	0.000419256	0.303239	1.62e-05	6.88e-05	0.00546565	0.00194611	0.357986	0.000199502	-0.0740465	-0.0876193	-0.0975891	-0.0427834	-0.0755096
A5UJB8	2.74e-05	0.00247912	0.000538875	0.290002	1.97e-05	7.61e-05	0.00610749	0.00238247	0.3461	0.000228159	-0.0758606	-0.0880984	-0.0943181	-0.0445212	-0.0756996
A5UJD5	0.000264952	0.00208549	0.00035945	0.290967	3.25e-05	0.000619564	0.00531141	0.00171184	0.346678	0.000336121	-0.0671836	-0.0812362	-0.0912223	-0.0396844	-0.0698316
A5UJF1	2.53e-05	0.00262173	0.00537188	0.288803	3.93e-05	7.22e-05	0.00640927	0.0152551	0.34514	0.000374679	-0.0656498	-0.078426	-0.092336	-0.0399164	-0.069082
A5UJF2	0.000243101	0.00617656	0.000341347	0.282859	7.11e-05	0.000573898	0.0121946	0.0016466	0.339641	0.000569958	-0.0575604	-0.0693162	-0.0933148	-0.0445208	-0.0661781
A5UJF3	2.52e-05	0.00211786	0.000357112	0.298771	1.35e-05	7.22e-05	0.00537554	0.00170488	0.353339	0.000173325	-0.0540213	-0.0704888	-0.0811955	-0.0317783	-0.059371
A5UJL1	0.000236531	0.00195698	0.00567709	0.286722	6.63e-05	0.000560532	0.0050449	0.0160108	0.343409	0.000558552	-0.0769596	-0.0894585	-0.0972681	-0.0441936	-0.0769699
A5UJM1	2.43e-05	0.00197909	0.00598372	0.290893	3.24e-05	7.06e-05	0.00509246	0.0161358	0.346654	0.000335279	-0.0684622	-0.0823504	-0.0902252	-0.0394682	-0.0701265
A5UJM2	2.17e-05	0.00234977	0.000443394	0.293895	1.55e-05	6.49e-05	0.00583988	0.00201439	0.348978	0.00019308	-0.0596196	-0.0769765	-0.0879194	-0.0407845	-0.066325
A5UJM8	0.000228763	0.00193017	0.000506887	0.294926	3.76e-05	0.000543922	0.00498572	0.00227993	0.349701	0.000368591	-0.0702632	-0.084915	-0.0913939	-0.0424156	-0.0722469
A5UJM9	2.63e-05	0.00222714	0.000446605	0.285743	1.6e-05	7.42e-05	0.00559305	0.00202425	0.342617	0.000197727	-0.0737683	-0.0864304	-0.0937847	-0.0431617	-0.0742863
A5UJN0	2.63e-05	0.00194132	0.000373253	0.287821	1.23e-05	7.42e-05	0.00501226	0.00176331	0.344494	0.000157805	-0.0746585	-0.0887163	-0.097789	-0.0407234	-0.0754718
A5UJN1	0.000381896	0.000169555	0.00653266	0.374935	3.55e-05	0.000872051	0.00102796	0.0161358	0.435721	0.000358325	-0.0941245	-0.105272	-0.118683	-0.0461139	-0.0910483
A5UJN3	2.63e-05	0.00219437	0.000432916	0.286675	1.6e-05	7.41e-05	0.00553146	0.00199051	0.343409	0.000197727	-0.0715831	-0.0855202	-0.0921283	-0.0376215	-0.0717133
A5UJQ8	2.73e-05	0.0021174	0.000440999	0.293895	1.51e-05	7.6e-05	0.00537505	0.00200999	0.348978	0.000189749	-0.0737321	-0.0874135	-0.0944945	-0.0421171	-0.0744393
A5UJR5	0.00025908	0.00236408	0.000429882	0.288873	4.11e-05	0.000607171	0.00586749	0.00198407	0.345156	0.000385531	-0.0627938	-0.0774417	-0.087376	-0.0422766	-0.067472
A5UJS0	0.00025302	0.00241591	0.00053091	0.289612	4.53e-05	0.000594506	0.00597599	0.00235852	0.345911	0.000413922	-0.0617547	-0.0795708	-0.088742	-0.0372833	-0.0668377
A5UJS2	2.43e-05	0.00229343	0.000516548	0.294889	1.88e-05	7.06e-05	0.00572401	0.00231216	0.34968	0.000221308	-0.0862574	-0.0988293	-0.105234	-0.0488297	-0.0847875
A5UJS3	2.69e-05	0.0034172	0.00711411	0.374935	7.12e-05	7.52e-05	0.00757654	0.0161358	0.435721	0.000569958	-0.0574615	-0.0720635	-0.0803738	-0.0324684	-0.0605918
A5UJV0	2.63e-05	0.00227739	0.000354962	0.294889	1.48e-05	7.41e-05	0.00569348	0.00169962	0.34968	0.000187248	-0.0778621	-0.0893944	-0.0989319	-0.0433984	-0.0773967
A5UJW2	2.53e-05	0.00220755	0.000421981	0.297992	1.67e-05	7.22e-05	0.00555458	0.0019569	0.352649	0.000204354	-0.0859055	-0.0998339	-0.111187	-0.0480226	-0.0862373
A5UJW3	0.00026092	0.00219383	0.000532646	0.287911	4.23e-05	0.000610719	0.00553146	0.00236192	0.344494	0.000395008	-0.0882265	-0.099969	-0.107848	-0.0491723	-0.0863038
A5UJW4	2.53e-05	0.00201444	0.00686675	0.291796	3.81e-05	7.22e-05	0.00516428	0.0161358	0.347224	0.000370868	-0.074283	-0.0877358	-0.0934631	-0.0425763	-0.0745145
A5UJW5	0.000236344	0.00228037	0.00709735	0.29307	9.19e-05	0.000560268	0.00569874	0.0161358	0.348239	0.000670194	-0.0688629	-0.0864057	-0.0947897	-0.041438	-0.0728741
A5UK11	0.000238263	0.00247022	0.000516548	0.291872	4.72e-05	0.000564174	0.00608942	0.00231216	0.347224	0.000428131	-0.0884191	-0.0988692	-0.107537	-0.0494472	-0.0860682
A5UK12	0.00025302	0.00208985	0.00053091	0.289612	3.99e-05	0.000594506	0.00531903	0.00235852	0.345911	0.000378774	-0.0821684	-0.0969239	-0.104687	-0.0460692	-0.0824622
A5UK20	2.53e-05	0.00198544	0.000302959	0.285743	1.08e-05	7.22e-05	0.00510676	0.00148426	0.342617	0.000140329	-0.0617448	-0.0767689	-0.0887013	-0.0370181	-0.0660583
A5UK38	0.000253234	0.0022934	0.000538875	0.287029	4.29e-05	0.000594939	0.00572401	0.00238247	0.343756	0.000398807	-0.080334	-0.0922149	-0.100448	-0.0478615	-0.0802147
A5UK48	2.43e-05	0.00247088	0.000429882	0.294889	1.82e-05	7.06e-05	0.00609026	0.00198407	0.34968	0.000215972	-0.0706087	-0.0818645	-0.0932385	-0.0418476	-0.0718898
A5UK52	0.000252632	0.00243444	0.00597147	0.285743	8.43e-05	0.000593738	0.00601569	0.0161358	0.342617	0.000624032	-0.0685937	-0.0819161	-0.0923588	-0.0420402	-0.0712272
A5UK79	0.000262736	0.00201352	0.000435704	0.285783	3.48e-05	0.000614677	0.00516327	0.00200002	0.342643	0.000354734	-0.081405	-0.0947161	-0.10438	-0.0433562	-0.0809644
A5UK92	0.000238263	0.00241381	0.00523928	0.285894	7.96e-05	0.000564174	0.00597232	0.0149386	0.342734	0.000595635	-0.0762052	-0.0874792	-0.0984408	-0.0465206	-0.0771614
A5UKA4	0.000254256	0.00219423	0.000443394	0.293895	3.83e-05	0.000596838	0.00553146	0.00201439	0.348978	0.00037146	-0.0802654	-0.0938647	-0.10146	-0.0442179	-0.0799521
A5UKB0	0.000282025	0.00216204	0.000538875	0.283215	4.2e-05	0.00065705	0.00546565	0.00238247	0.340005	0.000392714	-0.081847	-0.0922022	-0.0978156	-0.0461746	-0.0795099
A5UKB1	2.73e-05	0.00220593	0.000520668	0.292709	1.87e-05	7.6e-05	0.00555318	0.00232481	0.348015	0.000220379	-0.0944554	-0.104276	-0.111292	-0.0506763	-0.0901751
A5UKB2	2.73e-05	0.0022083	0.000432916	0.289706	1.65e-05	7.6e-05	0.00555544	0.00199051	0.345917	0.000202656	-0.0931158	-0.105432	-0.112269	-0.0502614	-0.0902696
A5UKB4	2.53e-05	0.0022102	0.00686675	0.294807	4.21e-05	7.22e-05	0.00555837	0.0161358	0.34968	0.000393638	-0.0726573	-0.0885269	-0.0993055	-0.0421229	-0.0756531
A5UKB5	2.73e-05	0.00233178	0.00686675	0.291796	4.42e-05	7.6e-05	0.00580429	0.0161358	0.347224	0.000406103	-0.075321	-0.0914251	-0.0975699	-0.0452594	-0.0773939
A5UKD0	0.00023629	0.00242334	0.000297237	0.292709	3.22e-05	0.00056025	0.00599131	0.00146175	0.348015	0.000333314	-0.0680053	-0.0847121	-0.0956616	-0.0415892	-0.072492
A5UKI3	0.000254256	0.0022404	0.000532646	0.287911	4.27e-05	0.000596838	0.00562094	0.00236192	0.344494	0.000397337	-0.0840721	-0.0963956	-0.102266	-0.0480754	-0.0827024
A5UKI5	0.000239523	0.00234571	0.000424855	0.292764	4e-05	0.000566816	0.00583127	0.00196647	0.348015	0.000379043	-0.073919	-0.0885708	-0.0976238	-0.0436715	-0.0759463
A5UKI8	2.52e-05	0.00267435	0.000357053	0.298383	1.72e-05	7.22e-05	0.00651334	0.00170488	0.353003	0.000208214	-0.0625585	-0.078278	-0.0907155	-0.0400399	-0.067898
A5UKJ0	0.000237557	0.00241632	0.000514916	0.287625	4.46e-05	0.000562707	0.00597623	0.00231017	0.344322	0.000408393	-0.0730991	-0.0882653	-0.0960297	-0.0459082	-0.0758256
A5UKJ7	0.000239523	0.00226293	0.000350592	0.295815	3.48e-05	0.000566816	0.00566753	0.00168367	0.350521	0.000354793	-0.0770414	-0.0930009	-0.104463	-0.0442621	-0.0796918
A5UKS9	2.25e-05	0.00217925	0.000424712	0.294032	1.55e-05	6.7e-05	0.00549812	0.00196628	0.348987	0.000192944	-0.0688295	-0.0841209	-0.0955082	-0.0427695	-0.072807
A5UKT8	0.000239523	0.00230937	0.000352565	0.292764	3.55e-05	0.000566816	0.00575862	0.00169189	0.348015	0.000358325	-0.0688222	-0.0817161	-0.0948606	-0.0431356	-0.0721336
A5UKU4	2.63e-05	0.00239771	0.000432916	0.292709	1.76e-05	7.41e-05	0.00593701	0.00199051	0.348015	0.000210409	-0.0831008	-0.0965695	-0.107629	-0.0476833	-0.0837457
A5UKU6	2.63e-05	0.00229148	0.000438085	0.291796	1.67e-05	7.41e-05	0.00572134	0.00200385	0.347224	0.000204669	-0.0746118	-0.089849	-0.0988915	-0.0443874	-0.0769349
A5UKU8	0.000244806	0.00195906	0.000356946	0.288842	3.01e-05	0.000577638	0.00504898	0.00170488	0.34514	0.000314934	-0.0760002	-0.0893199	-0.0975222	-0.0439946	-0.0767092
A5UKU9	0.000243103	0.00227441	0.000359129	0.283757	3.39e-05	0.000573898	0.0056891	0.00171115	0.340487	0.000347493	-0.081173	-0.0938732	-0.105382	-0.0490034	-0.0823579
A5UKV0	0.000249527	0.00216994	0.000430547	0.286691	3.73e-05	0.000587358	0.00548267	0.0019862	0.343409	0.000367193	-0.0786665	-0.0918683	-0.105815	-0.0442212	-0.0801427
A5UKV2	2.27e-05	0.00201424	0.00692554	0.0824196	1.37e-05	6.74e-05	0.00516428	0.0161358	0.146056	0.000174792	-0.077562	-0.0915041	-0.0923826	-0.0548358	-0.0790711
A5UKV8	0.000270861	0.00258752	0.000350508	0.301053	4.44e-05	0.00063187	0.00633918	0.00168367	0.35573	0.000407233	-0.0752115	-0.0903492	-0.104939	-0.045691	-0.0790477
A5UKW7	0.000235546	0.002308	0.000438085	0.288803	3.86e-05	0.000558554	0.00575593	0.00200385	0.34514	0.000372314	-0.0742954	-0.0895627	-0.099883	-0.0455561	-0.0773243
A5UKX2	0.000242078	0.00256439	0.000438085	0.28878	4.29e-05	0.000571893	0.00628807	0.00200385	0.34514	0.000398484	-0.0866146	-0.100197	-0.11189	-0.0487303	-0.086858
A5UKY0	2.73e-05	0.00198754	0.000532646	0.290893	1.64e-05	7.6e-05	0.00511026	0.00236192	0.346654	0.000201159	-0.0796566	-0.0957502	-0.102667	-0.0461163	-0.0810474
A5UKY3	0.000241793	0.00212493	0.000438085	0.28878	3.55e-05	0.000571356	0.00538996	0.00200385	0.34514	0.000358325	-0.0831325	-0.099188	-0.107693	-0.0484125	-0.0846066
A5UKY4	2.73e-05	0.00236196	0.000524991	0.287511	1.95e-05	7.6e-05	0.00586418	0.00234025	0.344249	0.000226617	-0.0821062	-0.0965631	-0.103512	-0.0468272	-0.0822522
A5UKY8	0.000256427	0.00234902	0.000520668	0.289706	4.48e-05	0.000601466	0.00583877	0.00232481	0.345917	0.000410131	-0.0685277	-0.0844792	-0.0939394	-0.0430834	-0.0725074
A5UL29	0.000255914	0.00208162	0.000438085	0.291796	3.63e-05	0.000600512	0.00530399	0.00200385	0.347224	0.000363005	-0.0675779	-0.0880701	-0.0983412	-0.0425121	-0.0741253
A5UL31	0.000255914	0.00233178	0.000438085	0.291796	4.05e-05	0.000600512	0.00580429	0.00200385	0.347224	0.000381829	-0.0903036	-0.106054	-0.114974	-0.0513689	-0.090675
A5UL33	1.86e-05	0.00209882	0.00523712	0.294009	2.9e-05	5.62e-05	0.00533696	0.0149383	0.348987	0.000305521	-0.0880922	-0.105535	-0.120101	-0.0483111	-0.09051
A5UL35	0.000260481	0.00229548	0.000422539	0.2958	4.08e-05	0.000609911	0.00572837	0.00195808	0.350521	0.000383244	-0.0660877	-0.0822227	-0.0930223	-0.0391689	-0.0701254
A5UL38	0.000265712	0.00205414	0.000524555	0.285399	4.04e-05	0.000621108	0.00524598	0.00233884	0.342268	0.000381584	-0.0759274	-0.0898903	-0.0969277	-0.0466571	-0.0773506
A5UL47	0.000263203	0.00198707	0.00597546	0.283994	7.08e-05	0.000615694	0.00511026	0.0161358	0.340751	0.000569958	-0.0757058	-0.0905081	-0.0986927	-0.0453905	-0.0775743
A5UL52	2.64e-05	0.00203302	0.000454436	0.286136	1.43e-05	7.42e-05	0.00520163	0.00205495	0.342939	0.000181453	-0.0853912	-0.0993475	-0.107468	-0.0496016	-0.085452
A5UL61	2.64e-05	0.00208687	0.000377888	0.292101	1.31e-05	7.42e-05	0.00531421	0.00177959	0.347476	0.000167982	-0.0683746	-0.0816832	-0.0888089	-0.0377696	-0.0691591
A5UL62	2.57e-05	0.00372742	0.000326824	0.371738	3.29e-05	7.29e-05	0.00801294	0.00158718	0.432342	0.000339586	-0.0776345	-0.0878032	-0.0955382	-0.0419379	-0.0757284
A5UL66	0.000258607	0.00205165	0.000297925	0.290967	2.92e-05	0.000606178	0.00524239	0.00146361	0.346678	0.000307162	-0.0637569	-0.0831377	-0.0981252	-0.0446556	-0.0724189
A5UL67	0.000233779	0.00201966	0.000422539	0.295815	3.5e-05	0.000554768	0.00517488	0.00195808	0.350521	0.000355834	-0.0898646	-0.104959	-0.114409	-0.0500107	-0.0898108
A5UL68	0.00024566	0.00237633	0.000516548	0.288842	4.71e-05	0.000579352	0.00589008	0.00231216	0.34514	0.000427684	-0.0862537	-0.096385	-0.100529	-0.0468244	-0.0824981
A5UL69	2.52e-05	0.00227441	0.00705265	0.292709	4.34e-05	7.22e-05	0.0056891	0.0161358	0.348015	0.000401146	-0.0940395	-0.105718	-0.11568	-0.0529852	-0.0921056
A5UL72	2.73e-05	0.00226233	0.000368261	0.287911	1.45e-05	7.6e-05	0.00566675	0.00174439	0.344494	0.000184107	-0.0832328	-0.0975128	-0.110997	-0.0493197	-0.0852656
A5UL73	2.74e-05	0.00232679	0.000370796	0.281924	1.43e-05	7.61e-05	0.00579522	0.00175491	0.338602	0.000181307	-0.0776183	-0.0908884	-0.104342	-0.0466291	-0.0798694
A5UL75	2.53e-05	0.00225742	0.000440344	0.296086	1.57e-05	7.22e-05	0.00565591	0.00200999	0.350778	0.000195872	-0.0595502	-0.0772965	-0.0863611	-0.0363217	-0.0648824
A5UL76	0.000230056	0.00222955	0.00709735	0.296977	9.11e-05	0.000546795	0.00559835	0.0161358	0.351679	0.000666153	-0.0587946	-0.07521	-0.0836726	-0.0390734	-0.0641876
A5UL77	0.000381896	0.00373168	0.00655785	0.371266	0.00016495	0.000872051	0.00802122	0.0161358	0.431844	0.000956228	-0.0738547	-0.0877705	-0.0995304	-0.0434251	-0.0761452
A5UL78	0.000233076	0.0020789	0.000422539	0.295815	3.64e-05	0.000553301	0.00529948	0.00195808	0.350521	0.000363027	-0.0839056	-0.0967786	-0.1078	-0.0461563	-0.0836602
A5UL80	0.000226807	0.00237012	0.000510804	0.292787	4.38e-05	0.000539533	0.00587917	0.0022949	0.348015	0.000403044	-0.0670654	-0.0836079	-0.0918203	-0.0432421	-0.0714339
A5UL82	2.18e-05	0.00613062	0.000361696	0.29005	2.98e-05	6.52e-05	0.0121203	0.00172042	0.346107	0.000312948	-0.0619704	-0.0788886	-0.100746	-0.0399634	-0.0703921
A5UL83	2.63e-05	0.00215643	0.000436111	0.281576	1.56e-05	7.41e-05	0.00545632	0.00200094	0.338262	0.000194035	-0.0845292	-0.096516	-0.102063	-0.0462333	-0.0823354
A5UL84	0.000257939	0.00214558	0.000435044	0.293974	3.86e-05	0.000604829	0.00543383	0.00199793	0.348978	0.000372446	-0.0853286	-0.100426	-0.112037	-0.0478256	-0.0864041
A5UL85	0.000257052	0.002145	0.00602132	0.297	8.22e-05	0.000602822	0.00543306	0.0161358	0.351679	0.000612247	-0.0857168	-0.0991609	-0.109662	-0.0452612	-0.0849502
A5UL86	2.63e-05	0.00218111	0.00602132	0.293974	3.78e-05	7.41e-05	0.00550087	0.0161358	0.348978	0.000369784	-0.0843994	-0.100492	-0.108507	-0.0482446	-0.0854107
A5UL87	0.000236581	0.00194842	0.00690429	0.287064	7.79e-05	0.000560532	0.00502817	0.0161358	0.343777	0.000587905	-0.0607545	-0.0809147	-0.0884643	-0.0411958	-0.0678323
A5UL88	0.000255995	0.00219785	0.000440344	0.296086	3.87e-05	0.000600631	0.00553662	0.00200999	0.350778	0.000372562	-0.0845878	-0.0973435	-0.105079	-0.0470173	-0.083507
A5UL89	0.000256265	0.00234156	0.000431074	0.288446	4.07e-05	0.000601192	0.00582244	0.00198815	0.345049	0.000383244	-0.0779655	-0.0915931	-0.100913	-0.0455586	-0.0790075
A5ULA6	0.000238503	0.00217389	0.000354962	0.294889	3.37e-05	0.000564675	0.00549051	0.00169962	0.34968	0.000345373	-0.0839521	-0.0943887	-0.103211	-0.045707	-0.0818147
A5ULF7	0.000268691	0.00227447	0.000532646	0.287888	4.44e-05	0.000627482	0.0056891	0.00236192	0.344494	0.000407364	-0.0857643	-0.0970773	-0.103078	-0.0468047	-0.0831811
A5ULF8	0.000269881	0.00266161	0.000526578	0.28878	5.17e-05	0.000630035	0.00649044	0.0023441	0.34514	0.00046014	-0.0871296	-0.100684	-0.110784	-0.048765	-0.0868407
A5ULG0	1.94e-05	0.00183073	0.00601403	0.286222	2.72e-05	5.85e-05	0.00475413	0.0161358	0.343022	0.000289668	-0.06916	-0.0874397	-0.0971263	-0.0443756	-0.0745254
A5ULG2	0.000258252	0.00234368	0.000514916	0.293633	4.64e-05	0.000605482	0.00582698	0.00231017	0.348828	0.000421533	-0.0767224	-0.0907096	-0.097044	-0.0440746	-0.0771377
A5ULG4	2.43e-05	0.00229209	0.000366068	0.29307	1.46e-05	7.06e-05	0.00572213	0.00173739	0.348239	0.000184824	-0.0744916	-0.089099	-0.100163	-0.0445242	-0.0770695
A5ULI2	0.000233694	0.00203578	0.000448844	0.290002	3.35e-05	0.000554634	0.00520732	0.00203258	0.3461	0.000344299	-0.0622647	-0.0786442	-0.0877242	-0.0394493	-0.0670206
A5ULI6	0.000239121	0.00229139	0.000427553	0.288842	3.89e-05	0.000566069	0.00572134	0.00197614	0.34514	0.000373308	-0.0718194	-0.0886582	-0.101517	-0.0454562	-0.0768627
A5ULI7	2.63e-05	0.00217518	0.000438085	0.288803	1.59e-05	7.41e-05	0.0054909	0.00200385	0.34514	0.000197429	-0.0881645	-0.100657	-0.109561	-0.0486442	-0.0867567
A5ULI9	2.43e-05	0.000668581	0.000438085	0.288803	6.82e-06	7.06e-05	0.00202134	0.00200385	0.34514	9.34e-05	-0.0756961	-0.0877027	-0.0971883	-0.0440263	-0.0761533
A5ULK1	0.000248462	0.00227965	0.00616428	0.28878	8.22e-05	0.000585206	0.00569789	0.0161358	0.34514	0.000612247	-0.0792241	-0.0932482	-0.102132	-0.0435875	-0.0795479
A5ULK4	2.63e-05	0.0023642	0.000538875	0.283215	1.83e-05	7.42e-05	0.00586749	0.00238247	0.340005	0.00021662	-0.0704969	-0.0890442	-0.0989288	-0.0475027	-0.0764931
A5ULL0	0.000244806	0.00231696	0.000516548	0.285855	4.33e-05	0.000577638	0.00577457	0.00231216	0.342708	0.000401146	-0.0730267	-0.0880892	-0.0963346	-0.0449499	-0.0756001
A5ULL8	0.000275182	0.00264618	0.000441287	0.283643	4.38e-05	0.000641642	0.0064601	0.00200999	0.340393	0.000403044	-0.0679826	-0.0829061	-0.0918036	-0.0431872	-0.0714699
A5ULM4	0.000263638	0.00212197	0.000437989	0.29005	3.61e-05	0.000616639	0.00538455	0.00200385	0.346107	0.000362153	-0.0684645	-0.0866816	-0.099103	-0.0425791	-0.074207
A5ULM5	0.000252632	0.0025075	0.000370582	0.288711	3.82e-05	0.000593738	0.00616489	0.00175453	0.34514	0.00037146	-0.0866784	-0.0990901	-0.109474	-0.0490134	-0.0860639
A5ULM6	0.000260006	0.00230558	0.000441287	0.283674	3.92e-05	0.000609018	0.00575064	0.00200999	0.340409	0.000374643	-0.0908774	-0.101514	-0.111346	-0.050958	-0.0886739
A5ULM8	0.000250971	0.00217651	0.000350381	0.290619	3.34e-05	0.000590565	0.00549285	0.00168367	0.346582	0.000343522	-0.0804805	-0.0944533	-0.106892	-0.0464168	-0.0820607
A5ULN4	2.34e-05	0.0021297	0.000506887	0.297992	1.78e-05	6.88e-05	0.00540066	0.00227993	0.352649	0.000212693	-0.102733	-0.113256	-0.118032	-0.0544579	-0.0971197
A5ULP3	0.000248212	0.00236854	0.000526578	0.291796	4.46e-05	0.000584899	0.00587601	0.0023441	0.347224	0.000408587	-0.0743317	-0.0899042	-0.0977963	-0.0440774	-0.0765274
A5ULP4	0.000253961	0.00202072	0.000532646	0.284947	3.79e-05	0.000596287	0.0051753	0.00236192	0.341789	0.000370163	-0.0789172	-0.0921262	-0.0971168	-0.0453501	-0.0783776
A5ULP6	0.000248462	0.00222258	0.000438085	0.28878	3.81e-05	0.000585206	0.0055859	0.00200385	0.34514	0.000370868	-0.0738398	-0.0868504	-0.0951812	-0.0422593	-0.0745327
A5ULQ9	0.000252383	0.00220846	0.000294027	0.291848	3.11e-05	0.000593438	0.00555544	0.00144706	0.347224	0.000323939	-0.0775565	-0.0889947	-0.102002	-0.0464368	-0.0787476
A5ULR3	2.63e-05	0.00209807	0.000432916	0.289683	1.51e-05	7.41e-05	0.00533646	0.00199051	0.345917	0.000189749	-0.0796859	-0.0938779	-0.10024	-0.0440441	-0.0794619
A5ULR8	0.000241094	0.00238173	0.000305166	0.293895	3.18e-05	0.000569892	0.00590046	0.00149431	0.348978	0.00033052	-0.0756933	-0.0895513	-0.101911	-0.0429616	-0.0775294
A5ULS3	0.000234074	0.00209882	0.000424712	0.297064	3.66e-05	0.0005554	0.00533696	0.00196628	0.351679	0.000363338	-0.0788785	-0.0916944	-0.10264	-0.0442529	-0.0793663
A5ULT9	2.84e-05	0.00238122	0.00053699	0.288711	1.95e-05	7.79e-05	0.00589995	0.00237792	0.34514	0.000226662	-0.090109	-0.102051	-0.110431	-0.0509223	-0.0883783
A5ULU4	0.000241094	0.00200013	0.000368261	0.293895	3.07e-05	0.000569892	0.00513775	0.00174439	0.348978	0.000320431	-0.0752944	-0.0906619	-0.101388	-0.0419424	-0.0773217
A5ULV0	0.000267189	0.00247825	0.000441287	0.286633	4.14e-05	0.000624272	0.00610688	0.00200999	0.343388	0.000388075	-0.077609	-0.0932029	-0.104504	-0.0487525	-0.0810172
A5ULV3	2.53e-05	0.00210559	0.000429882	0.291872	1.57e-05	7.22e-05	0.00534998	0.00198407	0.347224	0.000195534	-0.0846248	-0.0979065	-0.107767	-0.0493474	-0.0849115
A5ULV6	2.53e-05	0.00245055	0.000373012	0.290002	1.58e-05	7.23e-05	0.00604781	0.00176303	0.3461	0.000196636	-0.0734089	-0.0862744	-0.0997153	-0.0427112	-0.0755275
A5ULW4	2.53e-05	0.00243662	0.000538875	0.290002	1.91e-05	7.23e-05	0.00601878	0.00238247	0.3461	0.000223664	-0.0631997	-0.0815258	-0.0926009	-0.04263	-0.0699891
A5UM08	0.000241094	0.0024062	0.000443394	0.284947	3.86e-05	0.000569892	0.00595577	0.00201439	0.341789	0.000372457	-0.0767407	-0.0906117	-0.099258	-0.0454396	-0.0780125
A5UM10	0.000260661	0.00247001	0.000443394	0.287888	4.27e-05	0.00061026	0.00608942	0.00201439	0.344494	0.000397337	-0.0817112	-0.0948499	-0.10436	-0.0463676	-0.0818221
A5UM12	0.000229809	0.00214617	0.000424271	0.302299	3.8e-05	0.000546275	0.00543462	0.00196564	0.357072	0.000370699	-0.0815848	-0.0949432	-0.105917	-0.0476817	-0.0825317
A5UM14	0.000245092	0.0023268	0.000516548	0.294889	4.49e-05	0.000578104	0.00579522	0.00231216	0.34968	0.000410251	-0.0769716	-0.0911819	-0.0996749	-0.0465984	-0.0786067
A5UM16	0.000241094	0.00227447	0.00726744	0.290893	9.15e-05	0.000569892	0.0056891	0.0161358	0.346654	0.000668278	-0.0859437	-0.101491	-0.104773	-0.0497468	-0.0854885
A5UM67	0.000248462	0.002452	0.000359218	0.28878	3.7e-05	0.000585206	0.00605058	0.00171115	0.34514	0.000365811	-0.0814517	-0.092835	-0.107197	-0.0457416	-0.0818063
A5UM78	0.000249527	0.0023618	0.000359129	0.292709	3.63e-05	0.000587358	0.00586418	0.00171115	0.348015	0.000363005	-0.0851673	-0.0988814	-0.113026	-0.0492338	-0.0865771
A5UM80	2.34e-05	0.00208037	0.00728697	0.290967	4.03e-05	6.88e-05	0.00530252	0.0161358	0.346678	0.000380858	-0.0791677	-0.0935071	-0.0988393	-0.0485758	-0.0800225
A5UM85	0.000235306	0.00221628	0.00599134	0.292678	7.8e-05	0.000558121	0.00557151	0.0161358	0.348015	0.000588002	-0.0486622	-0.0705525	-0.0807522	-0.0365186	-0.0591213
A5UMA9	2.36e-05	0.00304757	0.000249228	0.373311	2.35e-05	6.9e-05	0.00704749	0.00137661	0.434041	0.000255924	-0.0719061	-0.0932147	-0.111251	-0.0453279	-0.0804249
A5UMB0	0.000227824	0.00222103	0.000427002	0.291019	3.9e-05	0.000541821	0.00558273	0.00197453	0.346718	0.000373943	-0.077025	-0.0894349	-0.101175	-0.0452925	-0.0782319
A5UMB4	2.63e-05	0.00235038	0.000356946	0.294889	1.53e-05	7.41e-05	0.00584066	0.00170488	0.34968	0.000191875	-0.0773174	-0.0907813	-0.103703	-0.0474795	-0.0798204
A5UMC1	0.000253525	0.00205215	0.000352565	0.292764	3.25e-05	0.00059548	0.00524298	0.00169189	0.348015	0.000335901	-0.0699551	-0.0867248	-0.0958269	-0.0414377	-0.0734861
A5UMF3	0.000248462	0.00233178	0.000438085	0.291796	3.96e-05	0.000585206	0.00580429	0.00200385	0.347224	0.000376549	-0.0867188	-0.100652	-0.110408	-0.0493468	-0.0867814
A5UMF4	2.53e-05	0.00220687	0.000429882	0.291848	1.62e-05	7.22e-05	0.0055536	0.00198407	0.347224	0.000199502	-0.0802908	-0.0940681	-0.104581	-0.0454834	-0.0811058
A5UMF6	2.63e-05	0.00245514	0.00686675	0.291796	4.55e-05	7.41e-05	0.00605529	0.0161358	0.347224	0.000414271	-0.0769041	-0.0923086	-0.101082	-0.0467601	-0.0792636
A5UMF9	2.43e-05	0.00221366	0.000512622	0.297064	1.83e-05	7.06e-05	0.00556637	0.00230201	0.351679	0.000216646	-0.076941	-0.095896	-0.105902	-0.0475985	-0.0815843
A5UMH1	0.000269881	0.00221569	0.000435704	0.294807	3.83e-05	0.000630035	0.00557074	0.00200002	0.34968	0.000371562	-0.0786037	-0.0947014	-0.10495	-0.0461577	-0.0811032
A5UMH5	2.73e-05	0.00244185	0.00053091	0.286633	1.96e-05	7.6e-05	0.00602798	0.00235852	0.343388	0.000226986	-0.0799072	-0.0954386	-0.102444	-0.0487784	-0.081642
A5UMH8	0.000243788	0.00222378	0.000361447	0.293974	3.44e-05	0.000575443	0.00558819	0.00171966	0.348978	0.000351482	-0.0946117	-0.106725	-0.120297	-0.0544573	-0.0940227
A5UMI1	0.000241094	0.00233572	0.000532646	0.293895	4.35e-05	0.000569892	0.00581017	0.00236192	0.348978	0.000401146	-0.0821557	-0.0985557	-0.105705	-0.0465694	-0.0832465
A5UMI3	0.000265339	0.00211369	0.00597445	0.287625	7.86e-05	0.000620394	0.00536776	0.0161358	0.344322	0.000590203	-0.084586	-0.100835	-0.108926	-0.0512736	-0.0864051
A5UMJ1	0.000252215	0.002015	0.000516548	0.291872	4e-05	0.000593186	0.00516502	0.00231216	0.347224	0.000379043	-0.0761861	-0.0901438	-0.0968217	-0.0451135	-0.0770663
A5UMJ2	0.000253749	0.00210901	0.000532646	0.290893	4.02e-05	0.000595863	0.00535796	0.00236192	0.346654	0.000379982	-0.0648958	-0.0818639	-0.0891551	-0.0416365	-0.0693878
A5UMJ5	0.000251752	0.00248729	0.000454436	0.286136	4.15e-05	0.000592312	0.00612352	0.00205495	0.342939	0.000388846	-0.0646765	-0.0806107	-0.0917385	-0.0394436	-0.0691173
A5UMJ9	0.000248796	0.0022102	0.000438085	0.291796	3.81e-05	0.00058585	0.00555837	0.00200385	0.347224	0.000370868	-0.0850689	-0.099679	-0.110373	-0.0477493	-0.0857176
A5UMK3	0.000271341	0.00216302	0.000432916	0.286722	3.74e-05	0.000632838	0.00546732	0.00199051	0.343409	0.000367916	-0.0835512	-0.0997336	-0.108643	-0.0517001	-0.085907
A5UMK4	0.000246967	0.00203037	0.000510804	0.292787	4.02e-05	0.000582244	0.00519689	0.0022949	0.348015	0.000379982	-0.0911357	-0.104184	-0.110019	-0.0515903	-0.0892324
A5UMK8	0.000240149	0.00237963	0.000538875	0.290002	4.39e-05	0.000568091	0.00589676	0.00238247	0.3461	0.000403095	-0.077186	-0.0939391	-0.103752	-0.046971	-0.080462
A5UML0	0.00024744	0.00220612	0.000443394	0.290893	3.79e-05	0.000583148	0.00555318	0.00201439	0.346654	0.000370163	-0.0870945	-0.100481	-0.110688	-0.0501768	-0.0871101
A5UML4	0.000253319	0.00245245	0.000441287	0.286633	4.07e-05	0.000595066	0.00605058	0.00200999	0.343388	0.000382778	-0.0894001	-0.105579	-0.11642	-0.0522658	-0.0909163
A5UMN0	0.000260897	0.00252744	0.000441287	0.286633	4.23e-05	0.000610719	0.00620606	0.00200999	0.343388	0.000394876	-0.0784913	-0.0931522	-0.107108	-0.0498913	-0.0821607
A5UMN4	0.000241115	0.00217964	0.000424712	0.297064	3.86e-05	0.000569892	0.00549812	0.00196628	0.351679	0.000372314	-0.0659965	-0.081495	-0.0910718	-0.0377709	-0.0690835
A5UMN6	0.000270104	0.00235197	0.000526578	0.291796	4.59e-05	0.00063048	0.00584386	0.0023441	0.347224	0.00041756	-0.0858058	-0.0990969	-0.103051	-0.0494181	-0.084343
A5UMP0	2.53e-05	0.0021768	0.000532646	0.290893	1.73e-05	7.22e-05	0.00549286	0.00236192	0.346654	0.000209328	-0.0756881	-0.0937171	-0.102648	-0.045166	-0.0793048
A5UMS3	0.000260006	0.00169102	0.00053091	0.283643	3.42e-05	0.000609018	0.00457072	0.00235852	0.340393	0.000349531	-0.090693	-0.102867	-0.106527	-0.0465156	-0.0866507
A5UMW0	0.000262313	0.00204693	0.000556215	0.286073	3.84e-05	0.00061376	0.00523238	0.00245578	0.342907	0.000371693	-0.0801663	-0.0955884	-0.101407	-0.0475876	-0.0811874
A5UMW4	2.53e-05	0.00200438	0.000516548	0.294889	1.66e-05	7.22e-05	0.00514459	0.00231216	0.34968	0.000203137	-0.0920923	-0.108642	-0.116623	-0.0505458	-0.0919759
A5UMW7	2.73e-05	0.00256859	0.00053091	0.280734	2e-05	7.6e-05	0.00629678	0.00235852	0.337422	0.00022987	-0.0817175	-0.0979294	-0.104281	-0.0505296	-0.0836145
A5UMW9	0.000260006	0.00241591	0.00053091	0.286633	4.54e-05	0.000609018	0.00597599	0.00235852	0.343388	0.000413922	-0.0832986	-0.0978422	-0.10642	-0.048465	-0.0840064
A5UMY7	0.000242078	0.00225633	0.000526578	0.291796	4.29e-05	0.000571893	0.00565463	0.0023441	0.347224	0.000398484	-0.0880702	-0.101331	-0.110027	-0.0487316	-0.0870399
A5UMZ1	0.000246226	0.00252424	0.000441287	0.283643	4.2e-05	0.000580567	0.00620056	0.00200999	0.340393	0.000392714	-0.0749914	-0.0906703	-0.10178	-0.0439088	-0.0778375
A5UN04	0.000260481	0.00223978	0.000350592	0.295815	3.63e-05	0.000609911	0.0056204	0.00168367	0.350521	0.000363005	-0.0726975	-0.088798	-0.103498	-0.043378	-0.0770929
A5UN52	0.000253749	0.00206491	0.000443394	0.290893	3.53e-05	0.000595863	0.00526934	0.00201439	0.346654	0.000357929	-0.0659949	-0.0837164	-0.0938407	-0.0395668	-0.0707797
A5UN53	2.43e-05	0.00200978	0.000443394	0.287911	1.39e-05	7.06e-05	0.00515642	0.00201439	0.344494	0.000177673	-0.0765423	-0.0917546	-0.0990071	-0.0448623	-0.0780416
A5UN54	2.63e-05	0.00222535	0.000514916	0.293633	1.88e-05	7.41e-05	0.00559069	0.00231017	0.348828	0.000221308	-0.0961361	-0.109387	-0.116352	-0.0523412	-0.0935541
A5UN55	0.000237522	0.00217973	0.000522447	0.297	4.22e-05	0.000562694	0.00549812	0.00233051	0.351679	0.000394043	-0.08789	-0.100414	-0.107685	-0.0462177	-0.0855516
A5UN64	0.000231735	0.00189564	0.00037534	0.278966	2.75e-05	0.000550385	0.00490631	0.00176931	0.335443	0.000292211	-0.0784162	-0.0907315	-0.0985034	-0.0434685	-0.0777799
A5UN65	0.000254771	0.00222715	0.000534718	0.289167	4.26e-05	0.000597974	0.00559305	0.00237002	0.345486	0.000396689	-0.0812365	-0.0932029	-0.100766	-0.0459891	-0.0802986
A5UN79	0.000248796	0.00229148	0.00521779	0.291796	7.48e-05	0.00058585	0.00572134	0.014897	0.347224	0.000573564	-0.0851215	-0.0980604	-0.109719	-0.04951	-0.0856028
A5UN82	0.000252215	0.00200383	0.00601227	0.294889	7.7e-05	0.000593186	0.00514385	0.0161358	0.34968	0.000582913	-0.0769496	-0.0908577	-0.0984963	-0.0429583	-0.0773155
A5UN95	0.000243103	0.00201885	0.000520668	0.292709	3.86e-05	0.000573898	0.00517422	0.00232481	0.348015	0.000372314	-0.0794166	-0.0931912	-0.0963572	-0.0448213	-0.0784466
A5UNA1	2.43e-05	0.00196948	0.000516548	0.291848	1.6e-05	7.06e-05	0.0050731	0.00231216	0.347224	0.000198302	-0.0678537	-0.0813059	-0.0886213	-0.0384567	-0.0690594
A5UNB3	0.000308648	0.000657022	0.00051923	0.288423	2.12e-05	0.000717022	0.00199104	0.00232096	0.345043	0.000240937	-0.0609862	-0.0736336	-0.0763528	-0.036523	-0.0618739
A5UNC8	2.43e-05	0.00233267	0.000432702	0.293974	1.65e-05	7.06e-05	0.0058048	0.00199051	0.348978	0.000202656	-0.0841551	-0.0988306	-0.110511	-0.0484595	-0.0854891
A5UNH4	2.53e-05	0.00216081	0.000361447	0.297	1.44e-05	7.22e-05	0.00546528	0.00171966	0.351679	0.000182248	-0.0777711	-0.0900086	-0.100493	-0.0437455	-0.0780045
A5UNI4	0.000262024	0.00197236	0.000526578	0.291796	3.88e-05	0.000613158	0.00507918	0.0023441	0.347224	0.000372724	-0.0841741	-0.0972848	-0.102713	-0.0454698	-0.0824105
A5UNI8	0.000279093	0.00229077	0.000432916	0.289706	4.24e-05	0.000650374	0.00572134	0.00199051	0.345917	0.000395221	-0.0811343	-0.0940179	-0.103516	-0.0466177	-0.0813213
A5UNK4	0.000236581	0.00217502	0.000440344	0.290073	3.7e-05	0.000560532	0.0054909	0.00200999	0.346107	0.000365295	-0.0673808	-0.082575	-0.0897438	-0.0431188	-0.0707046
A5UNK6	0.000251952	0.00212445	0.00053699	0.288711	3.96e-05	0.000592711	0.00538945	0.00237792	0.34514	0.000376549	-0.0772764	-0.0897302	-0.0965881	-0.0434437	-0.0767596
A5UNQ5	2.26e-05	0.0023324	0.00035274	0.293633	1.4e-05	6.71e-05	0.0058048	0.00169231	0.348828	0.000178299	-0.0747843	-0.0885397	-0.100618	-0.0432434	-0.0767964
A5UNQ7	0.000392939	0.000778349	0.00711411	0.374935	7.38e-05	0.00089434	0.00232536	0.0161358	0.435721	0.000569958	-0.0701675	-0.0841902	-0.0904868	-0.0363859	-0.0703076
A5UNR1	2.43e-05	0.00201253	0.000419703	0.305046	1.5e-05	7.06e-05	0.00516142	0.00194773	0.35988	0.000188436	-0.0526867	-0.0673792	-0.0757724	-0.0333121	-0.0572876
A5UNX8	2.53e-05	0.00195494	0.000522447	0.293974	1.61e-05	7.22e-05	0.00504166	0.00233051	0.348978	0.000199183	-0.07368	-0.0873346	-0.0940872	-0.0410516	-0.0740383
A5UP00	0.000275809	0.000582543	0.000368261	0.290893	1.5e-05	0.000642951	0.00179034	0.00174439	0.346654	0.000188726	-0.0728511	-0.0830605	-0.0924251	-0.0394017	-0.0719346
A5V604	1.05e-06	0.0129146	2.82e-05	6.78e-05	0.185806	3.67e-06	0.0193547	0.000356328	0.00060715	0.244892	0.000573897	-0.000484232	-0.00101827	-0.000691748	-0.000405089
A5V607	1.07e-06	0.0758582	0.00996147	0.00446299	0.451001	3.67e-06	0.087784	0.0180999	0.0133396	0.497065	0.00130772	0.000610911	0.000532545	0.00011789	0.000642266
A5VHF9	1.06e-06	0.0365989	0.00745935	0.000863052	0.407615	3.67e-06	0.045022	0.0161358	0.00404427	0.453674	0.00858937	-0.00903742	-0.00275436	-0.0120094	-0.00380294
A5VHG1	0.010961	0.00167008	0.0194624	0.13606	0.000636668	0.0204137	0.00457072	0.030054	0.190645	0.00221187	0.00160641	-0.0267649	-0.0302669	-0.0205799	-0.0190013
A5VHM0	2.45e-05	8.46e-05	0.0531477	0.00798379	1.97e-06	7.07e-05	0.000723206	0.0669686	0.0202936	3.44e-05	-4.57e-05	-0.00149544	-0.00116553	-0.00151285	-0.00105489
A5VHP5	1.07e-06	0.0130808	0.000258267	6.79e-05	0.209371	3.67e-06	0.0193547	0.00137661	0.00060715	0.266476	0.000488275	-0.00033278	-0.000703497	-0.000507558	-0.00026389
A5VHR0	2.9e-07	3.56e-06	0.053293	0.00791668	5.78e-08	3.67e-06	6.48e-05	0.0671082	0.0202936	2.16e-06	-0.000371587	-0.000750558	-0.000360231	-0.000617177	-0.000524888
A5VHR2	2.92e-07	7.22e-05	0.0482619	0.0081886	3.24e-07	3.67e-06	0.000639888	0.0621976	0.0204295	8.96e-06	-0.00331283	-0.0038424	-0.00359077	-0.00279084	-0.00338421
A5VHU6	2.92e-07	7.7e-05	0.0502476	0.0081886	3.66e-07	3.67e-06	0.000670104	0.0641898	0.0204295	9.68e-06	-0.000845441	-0.00167553	-0.00108981	-0.00142265	-0.00125836
A5VIA9	2.26e-05	7.1e-05	0.00625608	0.00805408	3.01e-07	6.71e-05	0.000632486	0.0161358	0.0202936	8.58e-06	-0.00774276	-0.00850974	-0.00885603	-0.00603859	-0.00778678
A5VIC4	2.92e-07	0.00982115	0.000156087	0.000332065	0.32871	3.67e-06	0.0164504	0.00135076	0.00215466	0.37618	-0.00729865	-0.00110678	0.00133607	0.000538872	-0.00163262
A5VIE9	2.45e-05	3.3e-06	0.0489378	0.00805408	3.26e-07	7.07e-05	6.48e-05	0.0628573	0.0202936	8.98e-06	-0.000825174	-0.000849926	-0.00068133	-0.000584401	-0.000735208
A5VII4	3.66e-06	0.0579056	0.00746717	0.000880427	0.413016	1.15e-05	0.0681655	0.0161358	0.00404427	0.459154	0.00434566	-0.00778646	-0.00176311	-0.0108619	-0.00401646
A5VIJ0	1.05e-06	0.0129146	0.000251432	6.78e-05	0.216771	3.67e-06	0.0193547	0.00137661	0.00060715	0.270576	0.000913476	-0.000770922	-0.00153178	-0.00110135	-0.000622643
A5VIK0	1.11e-06	0.0397125	0.00185774	0.000879689	0.3609	3.71e-06	0.0481785	0.0064756	0.00404427	0.407506	0.00668428	-0.00758718	-0.00308129	-0.0102855	-0.00356743
A5VIK4	0.000372996	7.7e-05	0.0492464	0.0081886	6.88e-06	0.000854224	0.000670104	0.063174	0.0204295	9.4e-05	-0.00269954	-0.0040654	-0.00435255	-0.0032288	-0.00358657
A5VIM0	1.09e-06	0.0595126	0.00774042	0.000879689	0.453974	3.67e-06	0.0699006	0.0161358	0.00404427	0.499919	0.00685932	-0.00991877	-0.00383344	-0.0129603	-0.00496329
A5VIQ0	0.00265022	6.88e-05	0.0492018	0.0077766	2.07e-05	0.00530424	0.000617847	0.06313	0.0202936	0.000236882	-0.00177956	-0.00216663	-0.00184223	-0.00160429	-0.00184818
A5VIQ5	2.92e-07	7.22e-05	0.00631171	0.0081886	4.63e-08	3.67e-06	0.000639888	0.0161358	0.0204295	2.12e-06	-0.00241724	-0.00248735	-0.00251899	-0.00171348	-0.00228426
A5VIQ9	2.27e-05	7.57e-05	0.0478394	0.00812308	1.59e-06	6.73e-05	0.000660783	0.0617529	0.0203811	2.92e-05	-0.00170205	-0.00304189	-0.00315677	-0.00252515	-0.00260647
A5VIR1	3.69e-06	0.0579424	0.00768212	0.000880627	0.415247	1.15e-05	0.0681964	0.0161358	0.00404427	0.461197	0.00369222	-0.00816681	-0.00349496	-0.0108567	-0.00470656
A5VJ48	2.46e-05	7.57e-05	0.0478394	0.00812308	1.66e-06	7.08e-05	0.000660783	0.0617529	0.0203811	3.01e-05	-0.00379173	-0.00426191	-0.00392461	-0.00305524	-0.00375837
A5VJ56	1.02e-06	0.00694526	0.000251432	6.78e-05	0.189567	3.67e-06	0.0127278	0.00137661	0.00060715	0.247066	0.000511317	-0.000489831	-0.000857093	-0.000616288	-0.000362974
A5VJ94	2.27e-05	7.46e-05	0.00631171	0.0081886	3.13e-07	6.73e-05	0.000654662	0.0161358	0.0204295	8.76e-06	-0.00519104	-0.00566834	-0.00588381	-0.00401212	-0.00518883
A5VJC5	2.98e-07	7.8e-05	0.049699	0.00812308	3.56e-07	3.67e-06	0.000676775	0.0636377	0.0203811	9.51e-06	-0.00266011	-0.0035502	-0.00348168	-0.00271603	-0.00310201
A5VJC6	1.07e-06	0.00694526	0.00148899	6.78e-05	0.21262	3.67e-06	0.0127278	0.00558587	0.00060715	0.268273	0.000315425	-0.000302131	-0.00012693	-0.000380123	-0.00012344
A5VJC7	1.07e-06	0.00698742	0.00149108	6.8e-05	0.205006	3.67e-06	0.0127278	0.00558587	0.00060715	0.263567	0.0010436	3.22e-05	0.000177976	-0.000264595	0.000247289
A5VJC8	1.08e-06	0.000206416	0.00513746	0.110814	0.000168052	3.67e-06	0.00102796	0.0147239	0.168247	0.000972389	0.00148511	0.000785243	0.00117235	0.000335331	0.000944507
A5VJE7	0.000361743	7.46e-05	0.000193553	0.0081886	3.01e-07	0.000832551	0.000654662	0.00135076	0.0204295	8.58e-06	-0.00256247	-0.00309967	-0.00337072	-0.00228925	-0.00283053
A5VJE9	1.04e-06	0.000243139	0.00793077	0.0854634	7.34e-05	3.67e-06	0.00102796	0.0161358	0.147497	0.000569958	0.000431317	0.000350137	0.000320021	0.000217434	0.000329727
A5VJG4	2.57e-05	8.44e-05	0.0482803	0.00805215	1.79e-06	7.29e-05	0.000722561	0.0622063	0.0202936	3.17e-05	-0.00231271	-0.00327193	-0.0033013	-0.00255082	-0.00285919
A5VJG8	1.07e-06	0.0411191	0.00169711	6.81e-05	0.331197	3.67e-06	0.0496525	0.00601287	0.00060715	0.378473	0.00173669	-0.000524413	-7.27e-05	-0.0015583	-0.000104671
A5VJK4	1.02e-06	0.00694526	0.00148899	6.78e-05	0.220967	3.67e-06	0.0127278	0.00558587	0.00060715	0.272644	0.000803887	-0.00077026	-0.000168909	-0.000969137	-0.000276105
A5VJK9	1.02e-06	0.00694526	0.00148899	6.78e-05	0.220967	3.67e-06	0.0127278	0.00558587	0.00060715	0.272644	0.00113457	-0.00108736	-0.00054533	-0.00136815	-0.000466566
A5VKG0	2.91e-07	3.44e-06	0.00643797	0.00805408	4.93e-09	3.67e-06	6.48e-05	0.0161358	0.0202936	3.4e-07	-0.00146887	-0.00233702	-0.00265547	-0.00183311	-0.00207362
A5VKT4	2.36e-05	7.22e-05	0.00631171	0.0081886	3.13e-07	6.9e-05	0.000639888	0.0161358	0.0204295	8.76e-06	-0.0029746	-0.00318552	-0.00328072	-0.00223575	-0.00291915
A5VKV1	2.27e-05	7.7e-05	0.00631171	0.0081886	3.23e-07	6.73e-05	0.000670104	0.0161358	0.0204295	8.94e-06	-0.00450342	-0.00580772	-0.00639678	-0.00438998	-0.00527447
A5VKW2	3.02e-05	0.00341103	2.01e-05	5.41e-05	0.0704522	8.14e-05	0.00757619	0.000356328	0.00060715	0.108682	0.00257791	-0.000512768	-0.00180251	-0.0012244	-0.000240441
A5VL77	2.27e-05	7.57e-05	0.0478394	0.00812308	1.59e-06	6.73e-05	0.000660783	0.0617529	0.0203811	2.92e-05	-0.00300373	-0.0034737	-0.00311184	-0.00252014	-0.00302735
A5VLG2	2.26e-05	7.92e-05	0.0491468	0.00805215	1.64e-06	6.72e-05	0.000685395	0.0630678	0.0202936	2.98e-05	-0.00390774	-0.004589	-0.00386428	-0.00334954	-0.00392764
A5VLG3	2.27e-05	7.22e-05	0.00631171	0.0081886	3.03e-07	6.73e-05	0.000639888	0.0161358	0.0204295	8.58e-06	-0.00525841	-0.00539957	-0.00546328	-0.00371465	-0.00495898
A5VLH3	2.36e-05	3.49e-06	0.000193553	0.0081886	4.43e-09	6.9e-05	6.48e-05	0.00135076	0.0204295	3.32e-07	-0.00206417	-0.00242383	-0.00257372	-0.00174811	-0.00220246
A5VLH8	0.00248935	8.03e-05	0.051401	0.0079761	2.06e-05	0.00509065	0.000693072	0.0652765	0.0202936	0.000236523	-0.00923968	-0.0105859	-0.00855647	-0.00764432	-0.0090066
A5VLH9	2.98e-07	7.8e-05	0.0505799	0.00812308	3.62e-07	3.67e-06	0.000676775	0.0644769	0.0203811	9.57e-06	-0.00320955	-0.00415554	-0.00355752	-0.00314607	-0.00351717
A5VLI2	1.07e-06	0.00694089	0.000258267	6.79e-05	0.178857	3.67e-06	0.0127278	0.00137661	0.00060715	0.239591	0.000715163	-0.000144612	-0.000459991	-0.000341727	-5.78e-05
A5VLI3	0.736248	0.50591	0.71766	0.0521315	0.282482	0.829842	0.528133	0.738868	0.0970075	0.331627	0.0124621	0.0100984	0.0103484	0.027995	0.0152259
A5VLI6	0.000350808	0.0117028	0.0338674	0.0313091	0.00117125	0.000809768	0.018808	0.0467568	0.0610052	0.00367741	-0.00680205	-0.00614092	-0.00593755	-0.00403138	-0.00572798
A5VLI8	1.03e-06	0.0129147	0.00155602	6.8e-05	0.247582	3.67e-06	0.0193547	0.00571434	0.00060715	0.297262	0.0011423	5.34e-05	0.000894486	-0.000337054	0.000438292
A5VLI9	1.12e-06	0.105073	0.00203009	0.000937524	0.468773	3.71e-06	0.119451	0.00702973	0.00416582	0.514534	0.00658823	-0.00625651	-0.0101495	-0.0138745	-0.00592309
A5VLJ2	0.000402506	0.0719654	0.0350775	0.107058	0.00586621	0.000914626	0.0835228	0.0478363	0.168247	0.0141023	-0.00923844	-0.00728466	-0.00843703	-0.00572684	-0.00767174
A5VLJ3	2.88e-05	1.37e-06	0.00091583	0.0415274	2.76e-07	7.85e-05	3.19e-05	0.00380584	0.0787448	7.97e-06	0.000513853	0.000617319	0.00124345	0.000441074	0.000703923
A5VLJ7	1.03e-06	0.0129977	2.82e-05	6.79e-05	0.186471	3.67e-06	0.0193547	0.000356328	0.00060715	0.245142	0.00209603	-0.00112665	-0.00275499	-0.0018712	-0.000914203
A5VLJ9	2.91e-07	3.61e-06	0.0508399	0.00805408	5.39e-08	3.67e-06	6.48e-05	0.0647065	0.0202936	2.13e-06	-0.000220584	-0.00093655	-0.000662932	-0.00083894	-0.000664751
A5VLK3	2.98e-07	0.000416256	0.0340032	0.0309929	1.5e-05	3.67e-06	0.00132029	0.046904	0.060908	0.000188342	-0.0112218	-0.0101252	-0.00971863	-0.00659582	-0.00941536
A5VLK6	0.00236654	0.00070766	0.0508216	0.00790837	6.13e-05	0.00498672	0.0021279	0.0647065	0.0202936	0.000526829	-0.0012305	-0.00456175	-0.0043507	-0.00433296	-0.00361898
A5VLK9	3.04e-07	0.000687486	0.00624571	0.00805215	3.55e-07	3.67e-06	0.00207269	0.0161358	0.0202936	9.5e-06	-0.00229046	-0.00482791	-0.0060752	-0.00421885	-0.00435311
A5VLL0	0.0484074	0.0153535	0.0171021	0.0209175	0.00351365	0.077807	0.0216252	0.0270033	0.0454646	0.00926512	-0.02161	-0.0236844	-0.018031	-0.018603	-0.0204821
A5VLU9	1.07e-06	0.00694526	0.00148899	6.78e-05	0.21262	3.67e-06	0.0127278	0.00558587	0.00060715	0.268273	0.000374449	-0.000358681	7.89e-07	-0.000451274	-0.000108679
A5VLY3	2.98e-07	0.00279303	0.148107	0.0309929	0.000172528	3.67e-06	0.0067053	0.167824	0.060908	0.000995143	-0.00426719	-0.00420267	-0.00311485	-0.00283777	-0.00360562
A5VME2	2.25e-05	8.46e-05	0.0513033	0.00798379	1.83e-06	6.7e-05	0.000723206	0.0652018	0.0202936	3.24e-05	-0.000409708	-0.00241838	-0.0022062	-0.00233131	-0.0018414
A5VMP8	1.05e-06	0.000243139	0.00636123	0.0854634	6.69e-05	3.67e-06	0.00102796	0.0161358	0.147497	0.000560246	0.000253636	0.000110994	6.5e-05	3.95e-05	0.000117266
A5YBJ3	0.00249557	0.000369264	0.0144866	0.198339	8.28e-05	0.00509065	0.00120082	0.0239249	0.250548	0.000615079	-0.000968998	-0.00206661	-0.00256226	-0.00154865	-0.00178663
A6BM29	0.000391712	2.09e-05	0.00283365	0.0308728	1.91e-05	0.000892069	0.000256946	0.00944713	0.060908	0.000223745	-0.000244726	-0.000198657	-0.000181567	-0.000123356	-0.000187077
A6GZ93	1.07e-06	0.000260191	0.00814339	0.110814	0.000277807	3.67e-06	0.00102796	0.0161358	0.168247	0.0012535	0.000191628	0.000155558	0.000142178	9.66e-05	0.000146491
A6GZA0	0.02539	0.075389	0.923002	0.990817	0.318465	0.0437928	0.0872722	0.930613	0.992809	0.36684	-0.0136215	-0.0118816	0.00935979	0.00570313	-0.00261004
A6H5F1	2.45e-05	2.98e-08	0.0499417	0.00805408	4.91e-08	7.07e-05	1.44e-06	0.0638645	0.0202936	2.13e-06	-0.000449242	-0.000467011	-3.96e-05	-0.000321754	-0.000319407
A6KWC4	0.266019	0.384465	0.287648	0.878023	0.834785	0.367038	0.40768	0.313323	0.901583	0.853389	-0.0569917	-0.0255759	0.121734	0.02223	0.015349
A6KWD5	0.407312	0.468185	0.499783	0.993372	0.865056	0.528918	0.49041	0.527573	0.994651	0.880648	-0.04781	-0.0292492	0.087599	0.0122705	0.00570258
A6KWL1	0.262862	0.213798	0.74209	0.646512	0.499813	0.363054	0.234736	0.762043	0.708028	0.544658	-0.0763524	-0.067254	0.0481127	-0.00759373	-0.0257718
A6KWL3	0.509496	0.331538	0.743604	0.763983	0.664535	0.637914	0.354945	0.763517	0.80354	0.697816	-0.0457346	-0.0563839	0.0425895	-0.00528672	-0.0162039
A6KWL7	0.384698	0.421516	0.476793	0.956811	0.828894	0.503433	0.444326	0.504978	0.967168	0.84796	-0.0435434	-0.0347633	0.0880807	0.0170227	0.00669917
A6KWM0	0.637182	0.981797	0.468485	0.190895	0.200219	0.75324	0.983148	0.496774	0.250548	0.258263	0.143188	0.125427	0.230744	0.19411	0.173367
A6KWM1	0.627563	0.917794	0.580595	0.172916	0.214515	0.745604	0.923112	0.60662	0.231304	0.269365	0.147187	0.121209	0.22032	0.197315	0.171508
A6KWQ7	0.270748	0.290292	0.456539	0.938853	0.678855	0.372734	0.313568	0.484635	0.952822	0.71079	-0.0533154	-0.0488799	0.0952402	0.00809339	0.000284563
A6KWR4	0.122269	0.0849197	0.854352	0.487229	0.308717	0.181453	0.0976423	0.867471	0.55261	0.357085	-0.0765784	-0.0920352	0.032678	-0.021254	-0.0392974
A6KX92	0.411408	0.362914	0.470643	0.810171	0.925673	0.53328	0.38626	0.498844	0.844436	0.9351	-0.0313223	-0.0387754	0.0949355	0.0279323	0.0131925
A6KX96	0.383998	0.299682	0.497652	0.959597	0.812948	0.502757	0.323154	0.525552	0.969406	0.833406	-0.0375325	-0.0496044	0.0817205	0.0185138	0.00327434
A6KXA1	0.943591	0.528296	0.392448	0.803581	0.835351	0.964854	0.550202	0.420387	0.838564	0.853922	0.0140141	-0.0267813	0.102144	0.0308435	0.030055
A6KXA6	0.299886	0.366974	0.644532	0.950908	0.698316	0.407962	0.390368	0.668501	0.962193	0.729018	-0.0766509	-0.0465449	0.057218	0.00614409	-0.0149584
A6KXB3	0.373287	0.360564	0.302566	0.767919	0.937616	0.490307	0.384011	0.328762	0.806894	0.945551	-0.0380346	-0.0321721	0.115713	0.0309492	0.019114
A6KXB4	0.394767	0.332331	0.504737	0.949981	0.776566	0.514886	0.355716	0.532484	0.961555	0.800361	-0.045086	-0.046396	0.0942499	0.0135544	0.00408061
A6KXF7	0.28788	0.321122	0.602929	0.86434	0.777733	0.393905	0.344705	0.628267	0.890402	0.801282	-0.0530727	-0.0447952	0.0737087	0.0164964	-0.0019157
A6KXG4	0.331858	0.372313	0.453981	0.782803	0.854255	0.44216	0.395679	0.48213	0.82036	0.870787	-0.0508573	-0.0359164	0.0931822	0.0238059	0.00755358
A6KXG8	0.547538	0.475627	0.338311	0.804911	0.986985	0.674596	0.497856	0.365457	0.839591	0.988554	-0.0267074	-0.0331077	0.0898857	0.0252283	0.0138247
A6KXG9	0.454343	0.386861	0.611451	0.924007	0.845757	0.580615	0.409974	0.636465	0.94011	0.863237	-0.0451373	-0.0463153	0.06753	0.015696	-0.00205664
A6KXH3	0.301668	0.32974	0.498528	0.97697	0.769651	0.409901	0.353059	0.526391	0.982733	0.79445	-0.0522065	-0.0437395	0.0896185	0.0129811	0.0016634
A6KXK1	0.12146	0.128084	0.629199	0.617761	0.39636	0.180445	0.144111	0.653469	0.681455	0.44275	-0.08727	-0.0515076	0.0820598	-0.00598737	-0.0156763
A6KXK3	0.0253133	0.00430434	0.2734	0.118416	0.0407839	0.0436758	0.00904023	0.298389	0.176145	0.0672063	-0.144174	-0.108288	0.00913525	-0.0692097	-0.0781343
A6KXL2	0.00460789	0.0028163	0.225908	0.0535011	0.0100623	0.00899396	0.00673087	0.248988	0.0992899	0.0214928	-0.181668	-0.115767	-0.00215154	-0.0849902	-0.0961442
A6KXL8	0.335056	0.452531	0.383319	0.692905	0.925978	0.44607	0.474883	0.411265	0.738208	0.935359	-0.0526359	-0.0306498	0.105102	0.0330847	0.0137253
A6KXM3	0.573417	0.437827	0.316317	0.743647	0.995449	0.698785	0.460222	0.342841	0.785004	0.995908	-0.0422579	-0.0428487	0.0960282	0.0244832	0.00885122
A6KXS0	0.406756	0.375759	0.337742	0.900194	0.762458	0.528267	0.399101	0.364892	0.920802	0.788149	-0.0453403	-0.047415	0.102059	0.00831581	0.00440488
A6KXU3	0.365276	0.30678	0.574578	0.872163	0.841224	0.481138	0.330186	0.600817	0.896527	0.859157	-0.0379571	-0.0473216	0.076719	0.0210433	0.00312093
A6KXU8	0.345034	0.323616	0.324323	0.864199	0.845788	0.457626	0.347114	0.351029	0.890304	0.863237	-0.0522148	-0.042755	0.106841	0.0217766	0.00841188
A6KXY5	0.00807465	0.000789713	0.0251732	0.0415714	0.00520038	0.0154277	0.00235713	0.0370144	0.0788206	0.0127558	-0.171871	-0.14943	-0.0663041	-0.104686	-0.123073
A6KXY8	0.369984	0.457303	0.384972	0.987101	0.804849	0.48636	0.479579	0.412902	0.989901	0.826113	-0.0688555	-0.0377665	0.0866846	0.0133189	-0.00165464
A6KY05	0.37085	0.334645	0.389662	0.84469	0.879835	0.487368	0.357996	0.417702	0.873724	0.893924	-0.0410706	-0.0428683	0.099131	0.0228624	0.00951362
A6KYG9	0.119092	0.207892	0.31159	0.826475	0.736549	0.177264	0.228613	0.337952	0.858079	0.764928	-0.0549833	-0.00963596	0.136659	0.0119417	0.0209953
A6KYI2	0.0110387	0.0161997	0.504221	0.152965	0.0639978	0.0205505	0.022622	0.531969	0.210092	0.0997722	-0.144967	-0.0794249	0.0357775	-0.0539718	-0.0606466
A6KYI4	0.018062	0.00187137	0.105518	0.0734854	0.028465	0.031716	0.0048526	0.123022	0.132396	0.0492137	-0.146756	-0.115902	-0.00167318	-0.0792384	-0.0858924
A6KYJ4	0.27148	0.417895	0.490466	0.946813	0.816443	0.373663	0.440701	0.51878	0.959072	0.836607	-0.0623876	-0.0323361	0.0879036	0.0141674	0.00183684
A6KYJ8	0.256695	0.0847068	0.819673	0.338263	0.257871	0.355239	0.097409	0.834483	0.396087	0.307259	-0.0658648	-0.102522	0.0122992	-0.0352543	-0.0478355
A6KYJ9	0.83924	0.455285	0.372006	0.913768	0.812064	0.898549	0.477567	0.399745	0.93184	0.8326	0.00893328	-0.027036	0.0804656	0.011528	0.0184727
A6KYK2	0.000217126	0.0139984	0.0108137	0.247272	0.00220796	0.000517702	0.0200229	0.0194341	0.300943	0.00626807	-0.0379103	-0.0253517	-0.0329294	-0.00664058	-0.025708
A6KYK6	0.0113728	0.0016598	0.123773	0.0591021	0.015485	0.0211483	0.00457072	0.141864	0.108729	0.029976	-0.144933	-0.12507	-0.0105751	-0.084756	-0.0913336
A6KYL2	0.245834	0.66838	0.603765	0.826133	0.877121	0.341587	0.686641	0.629036	0.857953	0.891445	-0.0670276	0.00679798	0.0910673	0.0306969	0.0153836
A6KYN9	0.0942804	0.0944735	0.73151	0.623069	0.323271	0.144448	0.108059	0.752013	0.686686	0.370781	-0.100333	-0.0732123	0.0742182	-0.000746538	-0.0250185
A6KYP1	0.452725	0.692037	0.33491	0.767297	0.955621	0.57885	0.709257	0.361964	0.806458	0.961377	-0.042305	-0.00935317	0.102963	0.0297735	0.0202697
A6KYR3	2.37e-05	0.00103096	0.00176779	0.00314292	3.43e-06	6.93e-05	0.00300928	0.00621442	0.0103803	5.63e-05	-0.0888159	-0.0710295	-0.0969149	-0.064413	-0.0802933
A6KYS6	0.258468	0.295628	0.512561	0.916043	0.746632	0.357516	0.31903	0.540006	0.933621	0.774124	-0.0619161	-0.0504312	0.0864666	0.01954	-0.00158515
A6KYS7	0.177246	0.242855	0.354632	0.58233	0.549575	0.255797	0.264889	0.382238	0.646664	0.590066	-0.0681137	-0.0179904	0.115789	-0.0108725	0.00470299
A6KYY1	0.275671	0.219369	0.0276385	0.00620831	0.0220911	0.378978	0.240608	0.0398762	0.0172982	0.0397408	-0.0708529	-0.0658442	-0.1761	-0.188434	-0.125308
A6KZ28	0.270591	0.328351	0.469494	0.752915	0.829108	0.37257	0.351707	0.497735	0.793143	0.848073	-0.0555973	-0.0401328	0.0881982	0.031629	0.00602427
A6KZ38	0.417769	0.444742	0.381745	0.79181	0.87764	0.540486	0.467214	0.40969	0.828193	0.891926	-0.0661444	-0.0385626	0.078757	0.019802	-0.00153699
A6KZ76	0.306073	0.458819	0.395208	0.798846	0.909508	0.414353	0.481144	0.423017	0.834474	0.920435	-0.0470222	-0.017546	0.114734	0.0295427	0.0199271
A6KZ78	0.789597	0.700599	0.135698	0.998501	0.886204	0.867651	0.717466	0.154602	0.998707	0.899647	-0.00607709	-0.0447903	0.0795675	0.00332198	0.00800552
A6KZA8	0.670743	0.225596	0.293634	0.122941	0.30781	0.780032	0.247173	0.319521	0.176145	0.356247	-0.0874107	0.0335594	0.0294756	0.12032	0.0239861
A6KZH6	0.0641957	0.168274	0.982935	0.716569	0.419777	0.101154	0.186886	0.984606	0.760004	0.465646	-0.0583526	-0.00860354	0.117545	0.0195565	0.0175365
A6KZJ2	0.231746	0.255713	0.542928	0.96786	0.625299	0.324272	0.278272	0.569407	0.975942	0.661592	-0.0691916	-0.0552754	0.0731948	0.00711762	-0.0110386
A6KZJ8	0.365297	0.277861	0.58798	0.774406	0.633401	0.481138	0.30096	0.613677	0.812876	0.669041	-0.0626377	-0.0631987	0.0691009	-0.00187591	-0.0146528
A6KZJ9	0.295088	0.262572	0.531895	0.886566	0.612391	0.402444	0.285353	0.55877	0.909133	0.649905	-0.0647556	-0.0625688	0.0750755	0.00155913	-0.0126725
A6KZK0	0.354063	0.370721	0.554345	0.904947	0.786176	0.468076	0.394096	0.580691	0.92493	0.808603	-0.0543631	-0.043708	0.066052	0.0151819	-0.0042093
A6KZL1	0.359627	0.358258	0.515075	0.983174	0.753422	0.474628	0.381702	0.54239	0.986879	0.780372	-0.0614758	-0.0474317	0.0758914	0.0150583	-0.00448945
A6KZL6	0.328617	0.232652	0.76905	0.890737	0.622744	0.438386	0.254359	0.787965	0.912566	0.659102	-0.0804161	-0.0807606	0.0511254	0.0050974	-0.0262385
A6KZM1	0.0485674	0.121187	0.581188	0.0195007	0.0124772	0.078032	0.136739	0.607174	0.0429958	0.0253408	-0.123401	-0.134505	-0.07687	-0.189294	-0.131017
A6KZN7	0.518156	0.370376	0.393276	0.766473	0.867949	0.646603	0.393771	0.421112	0.80581	0.883318	-0.0334514	-0.0294275	0.102237	0.0227512	0.0155273
A6KZN9	0.409066	0.245459	0.708623	0.922304	0.679891	0.530737	0.26753	0.730261	0.938826	0.71176	-0.0558255	-0.0761738	0.0523747	0.00766534	-0.0179898
A6KZP0	0.450272	0.675141	0.370275	0.0490537	0.769596	0.576317	0.69311	0.398039	0.0919403	0.794435	-0.0365646	-0.0139819	-0.0723997	0.173507	0.0126401
A6KZP3	0.245165	0.263675	0.507698	0.993697	0.696447	0.340728	0.286472	0.535376	0.994926	0.727222	-0.0547933	-0.0416105	0.0988175	0.0178531	0.0050667
A6KZR2	0.319209	0.253781	0.681098	0.895873	0.800632	0.427875	0.276247	0.703985	0.917054	0.822216	-0.0305452	-0.038602	0.0852905	0.0247313	0.0102186
A6KZV1	0.234154	0.2956	0.466351	0.96089	0.671144	0.327102	0.319018	0.494619	0.970389	0.703659	-0.0747989	-0.0497409	0.0897636	0.00829993	-0.00661906
A6KZZ5	0.273213	0.240172	0.692766	0.937122	0.639674	0.37581	0.262212	0.71498	0.951363	0.674709	-0.0601394	-0.0564901	0.058469	0.0109163	-0.0118111
A6L011	0.322402	0.395675	0.515245	0.672507	0.931441	0.431503	0.41854	0.542525	0.722564	0.940197	-0.0415187	-0.0257188	0.0959171	0.0386188	0.0168246
A6L013	0.294474	0.293776	0.720524	0.789924	0.596805	0.401746	0.317102	0.741621	0.826575	0.635642	-0.0729755	-0.0554192	0.0541906	0.000978485	-0.0183064
A6L028	0.639033	0.561761	0.330618	0.801371	0.940859	0.754698	0.582869	0.357505	0.836752	0.948234	-0.0291742	-0.0260852	0.095503	0.0199794	0.0150558
A6L030	0.136644	0.257686	0.355037	0.907664	0.665897	0.200941	0.280294	0.382611	0.927025	0.69902	-0.043062	-0.00747773	0.161702	0.0139319	0.0312735
A6L046	0.251628	0.378752	0.541967	0.905956	0.785535	0.348968	0.402038	0.568522	0.925669	0.808127	-0.058105	-0.0310316	0.0941059	0.0155814	0.00513766
A6L048	0.329317	0.970377	0.565994	0.709605	0.528068	0.439207	0.972435	0.592383	0.753357	0.572224	-0.124932	-0.0450004	-0.0789838	0.0480108	-0.0502263
A6L050	0.0707353	0.00263114	0.773524	0.0918484	0.0297749	0.110532	0.00642981	0.792021	0.157205	0.0510988	-0.124551	-0.125583	0.0215827	-0.0507293	-0.0698203
A6L064	0.335791	0.331816	0.515259	0.941368	0.843511	0.446914	0.355223	0.542525	0.954776	0.861273	-0.0541346	-0.0438095	0.0835511	0.0181588	0.000941471
A6L065	0.300477	0.385402	0.586312	0.951563	0.809451	0.408538	0.408555	0.612067	0.962756	0.830226	-0.0473744	-0.0283036	0.0843181	0.0146337	0.00581845
A6L070	0.458566	0.290796	0.510285	0.952459	0.848335	0.585208	0.31406	0.53782	0.963512	0.865475	-0.0279639	-0.0579534	0.0813054	0.0175777	0.00324146
A6L071	0.281925	0.318798	0.410144	0.786284	0.811432	0.386813	0.342305	0.438232	0.823299	0.832055	-0.0441324	-0.0414932	0.100265	0.03088	0.0113799
A6L074	0.237395	0.194838	0.812233	0.776193	0.539898	0.33111	0.21506	0.827471	0.814355	0.580921	-0.0617337	-0.062057	0.0599493	0.00651406	-0.0143319
A6L075	0.380948	0.345346	0.5003	0.82633	0.643722	0.499027	0.368774	0.528033	0.858063	0.678403	-0.0678598	-0.0540295	0.0742819	0.00435845	-0.0108122
A6L078	0.235173	0.230425	0.507523	0.662193	0.524072	0.328362	0.252051	0.53522	0.71895	0.568431	-0.063991	-0.0645547	0.0783048	-0.00607231	-0.0140783
A6L079	0.293274	0.32324	0.517204	0.963431	0.777747	0.400417	0.346749	0.544337	0.972284	0.801282	-0.051938	-0.0400373	0.0910055	0.0169193	0.00398739
A6L083	0.656516	0.3566	0.840508	0.991713	0.825157	0.768288	0.379998	0.854396	0.993579	0.844562	-0.0176958	-0.0618466	0.0455607	0.0110811	-0.00572517
A6L089	0.311342	0.338696	0.528442	0.0290898	0.0872713	0.418776	0.36213	0.555352	0.0591342	0.129949	0.0632235	0.0623048	0.0339738	0.254673	0.103544
A6L091	0.337215	0.560053	0.308378	0.982317	0.779522	0.448626	0.581221	0.334684	0.986428	0.8029	-0.0702399	-0.0261478	0.100498	0.0163888	0.00512479
A6L0A5	3.94e-05	0.00646694	0.000893216	0.00230321	8.16e-06	0.000102682	0.0125529	0.00375356	0.00814229	0.000109003	-0.0296551	-0.0223681	-0.0307235	-0.0265334	-0.02732
A6L0E8	0.0293322	0.00566087	0.256762	0.109641	0.0409012	0.0500357	0.0113451	0.281209	0.168247	0.0673712	-0.13966	-0.117045	-0.00221125	-0.0715063	-0.0826056
A6L0S5	0.312618	0.259812	0.499897	0.902999	0.767353	0.420221	0.282464	0.527636	0.923139	0.792509	-0.048667	-0.0545221	0.0955514	0.0126309	0.00124829
A6L0V0	0.0136335	0.00211615	0.0671902	0.110214	0.0342715	0.0248927	0.0053726	0.0820154	0.168247	0.0577991	-0.152439	-0.10737	-0.0142123	-0.0679464	-0.085492
A6L0V1	0.0174021	0.00632092	0.238135	0.105276	0.0368046	0.0306371	0.0123925	0.261767	0.168247	0.0614416	-0.151266	-0.109948	-0.00153162	-0.0724796	-0.0838062
A6L0V2	0.430151	0.363542	0.541868	0.908526	0.69934	0.554267	0.386845	0.568479	0.92771	0.729892	-0.0550323	-0.0549433	0.0697062	0.00189039	-0.00959476
A6L0V6	0.364115	0.294293	0.599773	0.998705	0.7083	0.479774	0.317625	0.625212	0.998808	0.738415	-0.0678882	-0.0614341	0.0615365	0.0105894	-0.0142991
A6L0W0	0.239989	0.265863	0.470602	0.907169	0.650921	0.334321	0.288736	0.498828	0.926665	0.684992	-0.0619703	-0.0455813	0.0963902	0.00703409	-0.00103183
A6L0W6	0.344395	0.273378	0.5892	0.894243	0.728758	0.456933	0.296301	0.614883	0.915723	0.757762	-0.052091	-0.0568835	0.0830095	0.0045082	-0.0053642
A6L0W8	0.45685	0.486276	0.370505	0.882636	0.920592	0.583438	0.508373	0.398199	0.905602	0.930688	-0.0553476	-0.0442377	0.0821404	0.0195534	0.000527155
A6L0X5	0.351851	0.42256	0.304912	0.766546	0.875627	0.465498	0.44533	0.331182	0.805843	0.890112	-0.0702103	-0.0520644	0.0932165	0.0288915	-4.17e-05
A6L0Y7	0.290699	0.435682	0.417344	0.308329	0.742503	0.397373	0.458166	0.445461	0.363466	0.770537	-0.0187049	0.0207086	0.148943	0.0961466	0.0617734
A6L0Z9	0.518891	0.437748	0.493259	0.917193	0.967136	0.647397	0.460164	0.521479	0.934646	0.971511	-0.0207083	-0.0322979	0.0876532	0.0161265	0.0126934
A6L100	0.445974	0.426896	0.470513	0.925627	0.781401	0.571744	0.449705	0.498761	0.941463	0.804623	-0.054109	-0.0477828	0.0730704	0.00968405	-0.00478435
A6L162	0.321533	0.315397	0.392871	0.996268	0.729374	0.430463	0.338878	0.420701	0.997191	0.758363	-0.059134	-0.0516731	0.099062	0.0100465	-0.000424647
A6L168	0.399688	0.414817	0.424514	0.901503	0.815074	0.520298	0.437645	0.45268	0.921895	0.835335	-0.0641446	-0.0466588	0.0778899	0.0165878	-0.00408143
A6L169	0.3456	0.332637	0.554009	0.986115	0.754338	0.458221	0.355985	0.58037	0.989196	0.780953	-0.0527805	-0.0450519	0.0798674	0.00726432	-0.00267517
A6L170	0.530577	0.600755	0.342392	0.898286	0.976885	0.65832	0.620975	0.369743	0.919137	0.97939	-0.0374932	-0.0218727	0.0929354	0.021261	0.0137076
A6L171	0.519427	0.38004	0.824089	0.976183	0.789123	0.647941	0.40334	0.838847	0.982093	0.811249	-0.0391432	-0.0334148	0.0489566	0.0153391	-0.00206557
A6L175	0.320865	0.474262	0.275296	0.0503796	0.079418	0.42974	0.496508	0.300339	0.094144	0.120496	0.0300616	0.00508341	0.0889213	0.16058	0.0711616
A6L1E7	0.351671	0.478915	0.702357	0.617267	0.967519	0.465292	0.501083	0.724187	0.680993	0.971795	-0.0205213	0.00924409	0.117858	0.0680019	0.0436458
A6L1H7	0.285817	0.2925	0.431702	0.880168	0.630377	0.391466	0.31576	0.459801	0.903499	0.666279	-0.0646889	-0.0555121	0.0890967	0.00156049	-0.00738595
A6L1J0	0.529924	0.529989	0.327044	0.82103	0.948189	0.657816	0.551789	0.353875	0.853657	0.95449	-0.0369538	-0.0260564	0.114134	0.0186518	0.0174438
A6L1J5	0.268477	0.266748	0.634432	0.626274	0.532494	0.370103	0.289633	0.658587	0.689476	0.5761	-0.0620112	-0.0520441	0.0657185	-0.00794981	-0.0140717
A6L1L8	4.75e-05	0.0104957	0.00455425	0.0126519	5.06e-05	0.000122338	0.0172912	0.0133928	0.0295901	0.000455156	-0.0352664	-0.0247297	-0.0359366	-0.0269577	-0.0307226
A6L1M6	0.378156	0.27869	0.516272	0.911868	0.782426	0.495868	0.30179	0.543503	0.930243	0.805551	-0.0554514	-0.0609314	0.080975	0.0159965	-0.00485282
A6L1N4	0.281045	0.226657	0.749103	0.938936	0.643138	0.385741	0.248195	0.768675	0.952856	0.677933	-0.0568054	-0.0611699	0.0664079	0.0103071	-0.0103151
A6L1P5	0.534429	0.981833	0.188476	0.119446	0.364094	0.662048	0.983148	0.20971	0.176145	0.410732	-0.00428081	0.0559985	0.216048	0.172362	0.110032
A6L1P6	0.388124	0.351727	0.446683	0.871932	0.802717	0.507274	0.375114	0.474768	0.896464	0.824141	-0.0425827	-0.0428989	0.102585	0.00994614	0.0067624
A6L1Q8	0.374851	0.326019	0.496182	0.840345	0.666534	0.492096	0.34946	0.524227	0.87008	0.699539	-0.0575726	-0.0584759	0.0780265	0.0045736	-0.00836212
A6L1U8	0.373847	0.496233	0.405778	0.850594	0.75375	0.490976	0.518365	0.433734	0.878943	0.780634	-0.0699194	-0.0451994	0.0801986	0.00194588	-0.00824356
A6L1V8	0.437835	0.374172	0.581119	0.872281	0.685279	0.56298	0.397524	0.607135	0.896586	0.716902	-0.0542319	-0.0435104	0.0666529	0.00331974	-0.00694243
A6L1X1	0.0379236	0.00563036	0.287427	0.128954	0.0581829	0.0637453	0.0112956	0.313135	0.181211	0.0920879	-0.125645	-0.107783	0.0128756	-0.0624598	-0.0707531
A6L1Z2	0.338531	0.414224	0.373217	0.849148	0.869804	0.450283	0.43709	0.400958	0.877682	0.88501	-0.0508895	-0.0300488	0.101747	0.0259601	0.0116922
A6L1Z3	0.425342	0.485084	0.455236	0.917752	0.87064	0.548903	0.50721	0.483358	0.935019	0.885595	-0.0599401	-0.0359607	0.0808236	0.0162046	0.00028185
A6L227	0.509672	0.160157	0.508507	0.43485	0.393213	0.638075	0.178288	0.536142	0.498966	0.439548	-0.0728619	-0.0975847	0.0345463	-0.021867	-0.0394418
A6L239	0.421493	0.319024	0.66931	0.923058	0.720262	0.544655	0.342529	0.692731	0.939391	0.749687	-0.0435565	-0.054959	0.0613736	0.0108142	-0.00658191
A6L2I3	0.415131	0.599243	0.241585	0.851489	0.931325	0.5375	0.619643	0.265394	0.879419	0.940129	-0.0618505	-0.0270223	0.0986819	0.0195259	0.00733374
A6L2J2	0.454127	0.38599	0.547555	0.991595	0.777083	0.580377	0.409141	0.574104	0.993537	0.800725	-0.0533253	-0.0502466	0.0676958	0.0131938	-0.00567057
A6L2M8	0.308639	0.270781	0.542005	0.832363	0.619368	0.415473	0.293716	0.56853	0.863132	0.656133	-0.0592132	-0.0576485	0.0782188	-0.000374111	-0.00975425
A6L2N4	0.327537	0.393935	0.341165	0.974176	0.791727	0.437447	0.416881	0.368479	0.980785	0.813627	-0.0589829	-0.0424169	0.0972285	0.0110073	0.00170902
A6L2T0	0.245115	0.358613	0.402685	0.863549	0.832028	0.340709	0.382059	0.430712	0.889728	0.850703	-0.0639903	-0.0284438	0.117141	0.0317067	0.0141033
A6L2V6	0.301653	0.252628	0.574977	0.762014	0.556603	0.409901	0.275054	0.60117	0.801773	0.596661	-0.0713586	-0.0676792	0.0683843	-0.00195633	-0.0181525
A6L2V8	0.285128	0.355769	0.383408	0.842035	0.802412	0.390604	0.379175	0.411339	0.871488	0.823871	-0.0631666	-0.0380918	0.105514	0.0229891	0.00681122
A6L2W9	0.144559	0.0528836	0.616803	0.241342	0.19168	0.211735	0.0626215	0.641454	0.294353	0.249073	-0.0844898	-0.0934546	0.0221134	-0.0458521	-0.0504208
A6L313	0.486162	0.385416	0.46949	0.851553	0.885613	0.614646	0.408555	0.497735	0.879419	0.899186	-0.0413068	-0.0513361	0.0750143	0.0228579	0.0013073
A6L330	0.260636	0.389368	0.356413	0.989321	0.754022	0.360183	0.412451	0.384051	0.991719	0.78075	-0.0703314	-0.0320061	0.103422	0.00971788	0.00270065
A6L391	0.368595	0.516729	0.265936	0.60843	0.961445	0.484892	0.538675	0.290683	0.67265	0.966489	-0.0574513	-0.0206447	0.121402	0.0421632	0.0213674
A6L3B5	0.0283583	0.050487	0.108693	0.311963	0.140222	0.048544	0.0600029	0.126382	0.367459	0.197579	-0.0170379	0.00158985	-0.0721014	-0.0313705	-0.02973
A6L3C0	0.556892	0.536124	0.254595	0.819327	0.992795	0.683936	0.557608	0.279008	0.852284	0.993711	-0.0450301	-0.0413719	0.102299	0.0237505	0.00991179
A6L3C5	0.261	0.256375	0.638226	0.841475	0.624021	0.360635	0.278946	0.662207	0.870955	0.660346	-0.0635967	-0.0502144	0.0694062	0.00769956	-0.00917635
A6L3D0	0.480293	0.395467	0.542354	0.99304	0.81149	0.608328	0.418343	0.568836	0.994632	0.832055	-0.04599	-0.0480582	0.0669775	0.00949107	-0.00439491
A6L3D5	0.539955	0.516317	0.415773	0.791562	0.973136	0.667539	0.538361	0.44393	0.828066	0.976484	-0.0467179	-0.0295941	0.0832215	0.0264879	0.00834934
A6L3E7	0.00191044	0.00324012	0.215886	0.0509173	0.00775622	0.0040682	0.00735068	0.238402	0.0950574	0.0175695	-0.171833	-0.125763	0.00764064	-0.0662301	-0.0890463
A6L3F8	0.336795	0.323783	0.433917	0.871352	0.875591	0.448189	0.347255	0.461983	0.896059	0.890112	-0.0329251	-0.0338189	0.108685	0.0267919	0.0171832
A6L3G1	0.0237582	0.151739	0.0364033	0.00813508	0.00172193	0.041116	0.169257	0.0491855	0.0204033	0.00498888	-0.0345367	-0.0266572	-0.0321555	-0.0325758	-0.0314813
A6L3G7	0.000892206	0.0290255	0.0408531	0.0426617	0.0016274	0.00197279	0.0367977	0.0539711	0.0807147	0.00484797	-0.0283218	-0.0204618	-0.0243917	-0.0184308	-0.0229015
A6L3H3	0.325734	0.326216	0.525733	0.852317	0.823101	0.435282	0.349633	0.552774	0.880022	0.842722	-0.0438324	-0.0383421	0.089385	0.0209399	0.00703762
A6L3I9	0.262052	0.278094	0.570121	0.855181	0.667832	0.362012	0.301178	0.596506	0.882416	0.700788	-0.0608883	-0.0518523	0.0846671	0.00187274	-0.0065502
A6L3K7	0.379264	0.368455	0.429976	0.950283	0.864486	0.497054	0.391922	0.458088	0.961764	0.880114	-0.0291098	-0.0244498	0.117512	0.0125804	0.0191331
A6L3K9	0.246624	0.465204	0.33022	0.986605	0.78064	0.342612	0.487418	0.357094	0.989506	0.803924	-0.0613515	-0.0186055	0.113083	0.0129596	0.0115214
A6L3M0	0.190855	0.198929	0.765153	0.691859	0.468594	0.273077	0.219265	0.784193	0.737336	0.514408	-0.082415	-0.0709783	0.0583044	-0.00407471	-0.0247909
A6L3M9	0.583858	0.452833	0.397437	0.865192	0.940379	0.708548	0.475174	0.425257	0.891138	0.947897	-0.0366451	-0.0382842	0.0817537	0.0197897	0.00665351
A6L3Y2	0.550959	0.69769	0.156179	0.749304	0.917293	0.677842	0.714788	0.176232	0.789982	0.927833	-0.0508584	-0.0202541	0.111228	0.0289081	0.017256
A6L3Y9	0.136474	0.328124	0.735456	0.754754	0.804924	0.20072	0.351484	0.755829	0.794865	0.826147	-0.0491663	0.00110654	0.118533	0.0567137	0.0317968
A6L404	0.506284	0.535731	0.317873	0.727343	0.978036	0.634707	0.557259	0.344297	0.770002	0.980344	-0.041697	-0.0312501	0.0893892	0.0303758	0.0117045
A6L4C3	0.292269	0.259231	0.671412	0.865655	0.638747	0.399267	0.281865	0.694786	0.891422	0.673886	-0.0425429	-0.0583633	0.0695469	0.00302642	-0.00708322
A6L4C4	0.485729	0.300683	0.538163	0.828386	0.718035	0.614297	0.324107	0.564775	0.859467	0.747487	-0.0433858	-0.0539609	0.0634136	0.000831459	-0.00827541
A6L4C6	0.00308529	0.000165321	0.0084714	0.658231	0.0515446	0.00609757	0.00102796	0.0161358	0.718514	0.0825914	0.00159929	0.00232073	0.00254405	-0.000515973	0.00148703
A6L4J3	0.298675	0.35371	0.432131	0.83655	0.851807	0.406598	0.377042	0.460157	0.86678	0.868563	-0.055876	-0.0397733	0.0975331	0.0172633	0.00478676
A6L4J6	0.551907	0.431271	0.321043	0.850767	0.890091	0.678837	0.453857	0.347556	0.878981	0.903077	-0.0452244	-0.0474625	0.0778427	0.0190576	0.00105337
A6L4L7	0.558598	0.343903	0.550723	0.911702	0.811461	0.685643	0.367354	0.577208	0.930243	0.832055	-0.0301126	-0.0494955	0.065755	0.00906726	-0.00119645
A6L4M1	0.455988	0.421894	0.479417	0.825957	0.908221	0.58249	0.444677	0.507591	0.857854	0.919308	-0.0149037	-0.0134131	0.110606	0.0414654	0.0309387
A6L4M2	0.331671	0.285286	0.739685	0.735025	0.611456	0.441971	0.308562	0.759934	0.777119	0.649054	-0.0528417	-0.060995	0.0646166	-0.00531378	-0.0136335
A6L4M3	0.472285	0.536211	0.385595	0.888423	0.988397	0.599895	0.557639	0.413502	0.910627	0.989713	-0.0355376	-0.0188565	0.104824	0.0185709	0.0172503
A6L4M4	0.342554	0.262672	0.596285	0.835387	0.626329	0.454894	0.285446	0.62176	0.865761	0.662502	-0.065937	-0.0593648	0.0656651	0.00204415	-0.0143981
A6L4M5	0.404625	0.258228	0.72793	0.858041	0.696164	0.525848	0.280852	0.748847	0.885086	0.726966	-0.0386466	-0.0573993	0.0637636	-0.000706501	-0.00824722
A6L4N0	0.566069	0.486486	0.546297	0.967024	0.88131	0.692324	0.508538	0.572847	0.975302	0.895237	-0.0559603	-0.0426964	0.060161	0.0129327	-0.00639078
A6L4P0	0.407966	0.430017	0.482102	0.980197	0.790035	0.529591	0.452601	0.510238	0.985164	0.812059	-0.0634916	-0.0387075	0.0735853	0.0118761	-0.00418445
A6L4P5	0.388221	0.35906	0.638491	0.960928	0.812978	0.507364	0.382473	0.662376	0.970389	0.833406	-0.0371207	-0.0392682	0.0811043	0.0134581	0.00454338
A6L4U5	0.161275	0.326985	0.405537	0.903005	0.707953	0.234288	0.350419	0.4335	0.923139	0.738132	-0.0716196	-0.0272577	0.096956	0.0168362	0.00372872
A6L4Y5	0.314185	0.350145	0.383773	0.975832	0.781986	0.421979	0.373519	0.411685	0.981792	0.805183	-0.0529746	-0.0410094	0.0970948	0.0128203	0.00398279
A6L518	0.41301	0.300561	0.505172	0.875662	0.863499	0.535037	0.324011	0.532885	0.899491	0.879246	-0.0301734	-0.0440387	0.0913216	0.0216148	0.00968106
A6L532	0.36884	0.405336	0.488671	0.89286	0.8551	0.48515	0.428153	0.51691	0.9145	0.871557	-0.0448575	-0.0282838	0.0948833	0.025664	0.0118515
A6L585	0.115262	0.079631	0.802217	0.622916	0.397546	0.172139	0.0918874	0.818125	0.686595	0.443858	-0.0522525	-0.0411426	0.0898959	0.00347055	-7.15e-06
A6L5A6	0.451372	0.416361	0.553793	0.960164	0.816868	0.577461	0.439179	0.580176	0.969842	0.836998	-0.0494865	-0.0369095	0.0645491	0.00977186	-0.00301877
A6L5D0	0.60878	0.3102	0.723289	0.609894	0.592394	0.72999	0.333737	0.744269	0.674154	0.631357	-0.0249614	-0.0634182	0.0565665	0.0075778	-0.00605881
A6L5D2	0.504187	0.40667	0.582148	0.649071	0.574109	0.632687	0.429492	0.608111	0.71047	0.613441	-0.0464924	-0.0462906	0.0516325	-0.00392511	-0.0112689
A6L5E2	0.553664	0.375695	0.525342	0.973915	0.794296	0.680741	0.399056	0.552393	0.980644	0.816096	-0.0409041	-0.0476313	0.0729965	0.0074027	-0.00203405
A6L5E4	0.0176047	0.00684752	0.2549	0.103298	0.0381364	0.0309687	0.0127278	0.27928	0.166982	0.0633564	-0.119462	-0.0895883	0.0114497	-0.0576063	-0.0638018
A6L5E7	0.407755	0.322268	0.627714	0.743946	0.644618	0.529354	0.345821	0.651996	0.785227	0.679237	-0.0496814	-0.0575638	0.0610116	-0.00710358	-0.0133343
A6L5G7	0.585452	0.582491	0.370444	0.941041	0.939699	0.709953	0.602994	0.398156	0.954494	0.94731	-0.0530364	-0.0303677	0.0798608	0.00776847	0.0010563
A6L5G8	0.000401479	0.0197862	0.00119491	0.0381626	0.747361	0.000912609	0.0268605	0.0047503	0.0728262	0.774797	-0.00692632	-0.00379324	-0.00297722	-0.00421311	-0.00447747
A6L5H1	0.563924	0.459026	0.412076	0.919448	0.955112	0.690553	0.481334	0.440224	0.936403	0.960914	-0.0430038	-0.0394275	0.0826185	0.0120376	0.0030562
A6L5I2	0.0259191	0.00374872	0.287997	0.0863469	0.0377187	0.0446462	0.00805071	0.313668	0.148797	0.0627372	-0.135174	-0.114246	0.00532964	-0.069436	-0.0783815
A6L5J0	0.350064	0.241383	0.700666	0.982281	0.734731	0.463416	0.263416	0.722559	0.986428	0.763364	-0.0393137	-0.0561175	0.0704427	0.00564431	-0.00483602
A6L5J5	0.391075	0.39912	0.507122	0.91836	0.888355	0.510719	0.421886	0.534826	0.935442	0.901643	-0.0456194	-0.0324538	0.0933557	0.0181265	0.00835225
A6L5J9	0.0135948	0.0052488	0.373363	0.0437894	0.0221494	0.0248265	0.0106632	0.401071	0.0826954	0.0398126	-0.142874	-0.102488	0.0255028	-0.0898009	-0.0774148
A6L5K0	0.0928819	0.126497	0.776529	0.161576	0.148579	0.142461	0.142449	0.794679	0.218476	0.207945	-0.106436	-0.0758925	0.0294275	-0.0567815	-0.0524207
A6L5L6	0.527956	0.446242	0.463454	0.978664	0.887507	0.656109	0.468739	0.491653	0.983877	0.900876	-0.0360478	-0.0409647	0.0779912	0.0176577	0.00465909
A6L5X6	0.289713	0.408196	0.327198	0.655704	0.938998	0.396136	0.430986	0.354004	0.7166	0.946749	-0.0478575	-0.02324	0.113253	0.0383763	0.0201328
A6L645	0.559301	0.65733	0.228693	0.529798	0.712575	0.686207	0.67586	0.251886	0.594886	0.742238	-0.0144414	-0.000924759	0.126404	0.0471648	0.0395508
A6L646	0.505307	0.525236	0.348312	0.785967	0.974581	0.633929	0.547249	0.375884	0.823055	0.977582	-0.0408939	-0.0323368	0.0864487	0.0246158	0.00945844
A6L683	0.348052	0.278991	0.617921	0.974259	0.792113	0.461096	0.302099	0.642545	0.980818	0.813938	-0.0398475	-0.0411762	0.0850504	0.014411	0.00460939
A6L685	0.573246	0.577252	0.538813	0.66782	0.944724	0.69866	0.597889	0.565396	0.721235	0.951296	-0.00887392	-0.0109548	0.0810089	0.0420635	0.0258109
A6L686	0.0132381	0.000609127	0.111494	0.0406679	0.0143672	0.0244726	0.00186215	0.12925	0.0772507	0.0282657	-0.118836	-0.124031	0.000532538	-0.0867156	-0.0822624
A6L6D1	0.456509	0.840266	0.230494	0.511962	0.748942	0.583078	0.850326	0.253769	0.576992	0.776231	-0.0430933	0.0147118	0.116705	0.0517349	0.0350146
A6L6D2	0.478544	0.560006	0.254678	0.438379	0.826096	0.606427	0.581203	0.279083	0.502482	0.845346	-0.0478403	-0.026698	0.113359	0.0580646	0.0242214
A6L6E8	0.382577	0.511994	0.399251	0.865666	0.964897	0.501027	0.533997	0.427133	0.891422	0.969661	-0.0425465	-0.018535	0.0968147	0.0191395	0.0137181
A6L6X0	0.498744	0.302819	0.685703	0.735576	0.681202	0.627225	0.326229	0.708481	0.777659	0.713019	-0.0311017	-0.0546076	0.0528045	-0.00195082	-0.00871392
A6L6X1	0.651184	0.677941	0.391346	0.91756	0.978527	0.764428	0.695911	0.419277	0.934873	0.980785	-0.0272039	-0.0127365	0.0866259	0.0247001	0.0178464
A6L6X5	0.410374	0.327964	0.587349	0.850652	0.692982	0.532152	0.351331	0.61305	0.878955	0.724069	-0.0515586	-0.050593	0.0741026	0.00483308	-0.00580399
A6L6X8	0.474537	0.328964	0.492353	0.798247	0.891103	0.602365	0.352286	0.520578	0.833893	0.903963	-0.0378926	-0.053896	0.0967404	0.0249685	0.00748006
A6L6Z1	0.520279	0.450996	0.528044	0.981656	0.859507	0.648756	0.473407	0.555025	0.98612	0.875547	-0.0391245	-0.0405075	0.0721259	0.0159918	0.00212144
A6L6Z2	0.487839	0.361224	0.599625	0.905146	0.885333	0.616447	0.384609	0.625092	0.925018	0.898949	-0.0426415	-0.0535246	0.0664615	0.0154637	-0.00356022
A6L743	0.485894	0.370213	0.497528	0.734318	0.948035	0.614427	0.39362	0.525458	0.776583	0.954384	-0.0314878	-0.0459529	0.0806312	0.0298063	0.00824918
A6L7E4	0.327886	0.35029	0.52171	0.854485	0.758511	0.437734	0.373622	0.548871	0.881922	0.784733	-0.0559962	-0.0421547	0.0807193	0.0278595	0.00260699
A6L7E5	0.144717	0.420152	0.589087	0.456007	0.885038	0.211935	0.442961	0.614799	0.520417	0.898697	-0.0685756	-0.0133113	0.11293	0.0829942	0.0285094
A6L7J6	0.202321	0.314382	0.772874	0.969136	0.722405	0.286421	0.337871	0.791439	0.977077	0.751557	-0.0511416	-0.0309738	0.0775565	0.0210016	0.0041107
A6L7J9	0.601771	0.451003	0.584717	0.971655	0.866642	0.723814	0.473407	0.610537	0.979047	0.882171	-0.0277137	-0.0342093	0.0718288	0.0157335	0.00640982
A6L7K0	0.661389	0.639218	0.439544	0.894862	0.921041	0.772279	0.658457	0.467666	0.916212	0.930998	-0.0180714	-0.015796	0.0966243	0.0248094	0.0218916
A6L7M5	0.469873	0.376632	0.475266	0.966536	0.813907	0.597414	0.399963	0.503524	0.974962	0.834245	-0.0489215	-0.0452881	0.0749299	0.0181591	-0.000280172
A6L7M8	0.531126	0.334459	0.604534	0.929496	0.757737	0.658834	0.357817	0.629669	0.944904	0.784015	-0.0336345	-0.0504102	0.0671082	0.0080351	-0.00222535
A6L7N0	0.255889	0.224814	0.805611	0.765685	0.731806	0.354274	0.246372	0.821371	0.805069	0.760608	-0.0483936	-0.043947	0.0737944	0.0293843	0.00270954
A6L7N1	0.249663	0.285023	0.708193	0.911828	0.686013	0.346489	0.308304	0.729856	0.930243	0.717631	-0.0497784	-0.0441413	0.0675507	0.0221801	-0.00104724
A6L7P5	0.217503	0.0908194	0.956739	0.574282	0.455438	0.305955	0.104093	0.961189	0.639113	0.501305	-0.0748031	-0.0896439	0.0445605	-0.0257267	-0.0364033
A6L7P7	0.310509	0.363025	0.461997	0.953834	0.785966	0.41781	0.386357	0.490161	0.964702	0.808472	-0.0463472	-0.0342371	0.0926385	0.016317	0.00709281
A6L7Q8	0.282063	0.162761	0.622987	0.523076	0.440118	0.386948	0.181032	0.647459	0.588154	0.485865	-0.069034	-0.0724167	0.0602141	-0.0143285	-0.0238913
A6L7T5	0.428871	0.360866	0.449245	0.945185	0.786635	0.5528	0.384273	0.477361	0.957898	0.808989	-0.0612127	-0.043317	0.0728455	0.0180264	-0.00341443
A6L849	0.690533	0.240521	0.97851	0.477643	0.861446	0.795519	0.262563	0.980578	0.542878	0.87743	0.0187902	-0.0230277	0.0334805	0.0604603	0.0224258
A6L852	0.949087	0.39325	0.846612	0.505564	0.691748	0.968426	0.416246	0.860107	0.570741	0.723011	0.0725695	0.0227746	0.0747245	0.0580839	0.0570381
A6L890	0.870974	0.197412	0.778306	0.850997	0.942861	0.919694	0.217705	0.796372	0.879125	0.949812	0.0315034	-0.030785	0.0542699	0.0166921	0.0179201
A6L898	0.295592	0.162795	0.425111	0.819303	0.758958	0.403075	0.181059	0.453203	0.852284	0.785112	0.0422964	0.0217184	0.0470127	0.0541921	0.0413049
A6L8C4	0.481435	0.131471	0.716367	0.701328	0.608761	0.609537	0.147734	0.737694	0.74571	0.646614	-0.00390336	-0.0410658	0.00973373	0.0391858	0.000987572
A6L8C6	0.702137	0.117114	0.347997	0.793369	0.448882	0.804689	0.132359	0.375566	0.829566	0.494926	-0.00981845	-0.0671922	-0.0405543	0.0296835	-0.0219703
A6L8D1	0.332297	0.962736	0.359725	0.0494176	0.0683517	0.44264	0.965318	0.387448	0.0925687	0.105901	0.0657318	0.059753	0.134696	0.1383	0.0996204
A6L8E5	0.765417	0.37475	0.787451	0.597303	0.944605	0.851858	0.398117	0.804755	0.661515	0.951225	0.0434608	0.00734439	0.0653909	0.0541039	0.042575
A6L8E9	0.597847	0.175186	0.840751	0.732021	0.761842	0.720253	0.194218	0.854599	0.774448	0.787637	0.0459903	-0.00602758	0.0574607	0.0529643	0.0375969
A6L8G0	0.895059	0.614856	0.678246	0.23597	0.448141	0.934561	0.634774	0.701186	0.288361	0.494164	0.0695894	0.0320772	0.0771856	0.080659	0.0648778
A6L8H3	0.691436	0.0863842	0.904626	0.915888	0.554149	0.79637	0.0992265	0.91365	0.933511	0.594324	0.0173918	-0.0427368	0.0185637	0.0324518	0.00641763
A6L8H5	0.722738	0.273603	0.816887	0.406589	0.737233	0.820528	0.296529	0.83182	0.46864	0.765533	0.0548707	0.0133856	0.0824097	0.0654903	0.0540391
A6L8I6	0.370983	0.126135	0.604758	0.626079	0.335767	0.487476	0.142066	0.629868	0.68934	0.382933	0.0240844	-0.0140236	0.0358937	0.00808852	0.0135107
A6L8I7	0.5153	0.25481	0.812289	0.868144	0.534259	0.643779	0.277353	0.827485	0.893374	0.5761	-0.00120824	-0.0182601	0.0126846	0.0440073	0.0093059
A6L8J2	0.434024	0.0460082	0.214314	0.191666	0.066167	0.558667	0.0550908	0.236747	0.250548	0.102842	-0.00370597	-0.0684409	-0.0323174	-0.0251924	-0.0324142
A6L8N4	0.899863	0.56343	0.979858	0.365937	0.617876	0.93694	0.584539	0.981727	0.425977	0.654979	0.0577595	0.0322251	0.0561824	0.0634374	0.0524011
A6L8N5	0.527417	0.159237	0.688444	0.817809	0.501107	0.65568	0.177285	0.710973	0.851173	0.545885	-0.00433354	-0.0291325	0.0100456	0.0459169	0.00562411
A6L8N6	0.693803	0.546493	0.533624	0.165466	0.28616	0.798017	0.567937	0.560466	0.223317	0.335461	0.0824765	0.0379823	0.0967662	0.0880975	0.0763306
A6L8N7	0.897763	0.511953	0.860642	0.211767	0.476696	0.935884	0.533988	0.873174	0.26183	0.521912	0.0715509	0.0315447	0.0747091	0.0954375	0.0683106
A6L8P2	0.593198	0.10965	0.516481	0.793379	0.538977	0.716767	0.124378	0.543694	0.829566	0.58009	0.00228493	-0.0417596	-0.0067522	0.0421432	-0.0010209
A6L8P3	0.583971	0.204522	0.552492	0.958921	0.581611	0.708641	0.225048	0.578892	0.968792	0.620813	0.0400559	-0.00430481	0.0249349	0.0334853	0.0235428
A6L8Q7	0.174185	0.0831778	0.467784	0.712462	0.272154	0.251696	0.0957357	0.496084	0.756142	0.321452	0.0178081	-0.0179343	0.0333976	0.017444	0.0126788
A6L8T0	0.856607	0.126065	0.643759	0.897701	0.386525	0.910677	0.141996	0.66777	0.918732	0.432691	0.00220694	-0.068506	-0.00649897	0.0079486	-0.0162124
A6L8T2	0.922208	0.53739	0.837965	0.372192	0.639046	0.950605	0.558806	0.851945	0.432844	0.674129	0.0585376	0.0239001	0.0707928	0.0631551	0.0540964
A6L8T3	0.781289	0.245654	0.794119	0.531175	0.973944	0.86245	0.267701	0.810717	0.596192	0.977144	0.0279173	-0.0204615	0.0186373	0.0572851	0.0208446
A6L8U2	0.88549	0.39284	0.978431	0.42567	0.661331	0.928618	0.415857	0.98055	0.489097	0.694825	0.0671604	0.0272633	0.0690371	0.0655735	0.0572586
A6L8U3	0.959878	0.394737	0.764509	0.53402	0.717065	0.974975	0.417661	0.783574	0.599004	0.746597	0.0720143	0.0310151	0.0859621	0.0630205	0.063003
A6L8V3	0.490495	0.323748	0.983074	0.312733	0.759057	0.619003	0.347237	0.984695	0.368211	0.785173	0.0477984	0.0241477	0.0736825	0.0857403	0.0578422
A6L8V4	0.829157	0.560387	0.871455	0.48759	0.763621	0.89335	0.581537	0.883222	0.552891	0.789142	0.0546325	0.0318629	0.0686321	0.0633861	0.0546284
A6L927	0.379414	0.108291	0.715384	0.870982	0.429197	0.497217	0.122901	0.736759	0.895759	0.475016	-0.00466241	-0.0344287	0.0196062	0.0466853	0.00680009
A6L982	0.917729	0.62919	0.865942	0.190918	0.405873	0.948	0.648608	0.878093	0.250548	0.451915	0.0590258	0.0257315	0.0579314	0.0749223	0.0544027
A6L991	0.810477	0.382309	0.834977	0.413164	0.605905	0.881278	0.405527	0.849262	0.475908	0.64393	0.0740339	0.0169468	0.0476496	0.0623617	0.050248
A6L997	0.00292059	0.0277454	0.145251	0.581064	0.367063	0.005782	0.0353222	0.16478	0.645479	0.413081	0.0117003	0.0121968	0.00645597	0.00371399	0.00851676
A6L9A0	0.636054	0.132754	0.571581	0.795948	0.325213	0.752407	0.149063	0.597909	0.83185	0.372702	0.000369534	-0.0584615	-0.010147	0.0141455	-0.0135233
A6L9B7	0.950922	0.115372	0.835918	0.526977	0.854206	0.969604	0.130488	0.850041	0.592026	0.870782	0.0414143	-0.0420029	0.0193106	0.0592968	0.0195047
A6L9D2	0.73991	0.399726	0.927798	0.404259	0.776895	0.832207	0.422434	0.934867	0.466232	0.800592	0.0519451	0.0188037	0.0652635	0.0611655	0.0492944
A6L9D4	0.260289	0.14065	0.611437	0.930369	0.446796	0.35978	0.157375	0.636465	0.945618	0.492736	0.0189025	-0.013138	0.0304718	0.0201789	0.0141038
A6L9E1	0.446114	0.281995	0.776185	0.393977	0.895417	0.571856	0.305165	0.794536	0.455365	0.907773	0.035826	0.0183945	0.0540548	0.0762754	0.0461377
A6L9J8	0.0597406	0.657601	0.688886	0.141945	0.0783359	0.0947837	0.676032	0.711392	0.195898	0.118983	0.0773589	0.0377774	0.0347382	0.0691166	0.0547478
A6L9J9	0.169172	0.0483567	0.268804	0.74788	0.212729	0.244885	0.057694	0.293653	0.788779	0.268393	0.0127131	-0.0157479	0.0127018	0.0223783	0.00801131
A6L9K4	0.251731	0.342141	0.993665	0.194736	0.858314	0.349086	0.365533	0.99433	0.250548	0.874605	0.0168672	0.0250765	0.0640253	0.0835844	0.0473883
A6L9K8	0.690435	0.275895	0.491098	0.519803	0.960392	0.795519	0.298964	0.519392	0.584979	0.96558	0.0509245	0.0138994	0.0303016	0.0590696	0.0385488
A6L9R7	0.995996	0.564273	0.671507	0.238645	0.523809	0.997783	0.585257	0.694847	0.291356	0.568209	0.0528661	0.0174684	0.0705972	0.0789487	0.0549701
A6L9R8	0.436373	0.401043	0.954229	0.20054	0.770793	0.561355	0.42378	0.959014	0.250548	0.795335	0.0271804	0.0182627	0.0628064	0.0937785	0.050507
A6L9S2	0.0613969	0.340558	0.0492255	0.887182	0.211667	0.0971828	0.36398	0.0631521	0.909594	0.268273	-0.0168627	-0.00482304	-0.0166137	0.00248805	-0.00895284
A6L9S3	0.861358	0.288476	0.71986	0.661759	0.974268	0.913825	0.311779	0.741016	0.71895	0.977415	0.0619596	0.0167225	0.0504216	0.050049	0.0447882
A6L9S4	0.910742	0.992087	0.892677	0.724266	0.985244	0.943565	0.992393	0.903026	0.767287	0.986961	0.0169401	0.0274466	0.0240381	0.0562391	0.031166
A6L9U9	0.603342	0.651473	0.825616	0.93662	0.935743	0.725124	0.670229	0.840269	0.950903	0.943954	0.0386557	-0.0202802	0.00983985	0.0179256	0.0115353
A6L9V0	0.949406	0.130422	0.624679	0.943659	0.775644	0.968436	0.146623	0.649056	0.956549	0.799579	0.0661199	-0.0149283	0.0242063	0.0388715	0.0285674
A6L9X1	0.88968	0.630348	0.650303	0.109973	0.330384	0.931183	0.649699	0.673947	0.168247	0.377631	0.0525528	0.0210331	0.0643342	0.0891952	0.0567788
A6LA55	1.07e-06	0.000187125	0.00860574	0.17393	0.00132925	3.67e-06	0.00102796	0.0161358	0.231304	0.00403796	0.00224751	0.000831878	0.000117477	3.48e-05	0.000807921
A6LA57	0.992693	0.357546	0.868627	0.36438	0.906762	0.996108	0.380986	0.88054	0.424317	0.918037	0.0264117	-0.0224697	0.0231932	0.0624493	0.0223961
A6LA68	0.93419	0.259194	0.988625	0.305185	0.858744	0.959123	0.28184	0.989694	0.360021	0.874952	0.0357861	-0.0233565	0.0312252	0.070552	0.0285517
A6LA76	0.555005	0.252396	0.713709	0.752097	0.721831	0.682095	0.274848	0.735228	0.79241	0.751119	0.032149	-0.00208907	0.0372572	0.0396763	0.0267484
A6LA91	0.568889	0.666088	0.949285	0.593087	0.481403	0.695044	0.684431	0.954588	0.657295	0.526504	0.084994	0.0397691	0.0576798	0.0506647	0.0582769
A6LA92	0.940506	0.291904	0.888465	0.628814	0.841263	0.963279	0.315187	0.899196	0.691732	0.859157	0.0198003	-0.0268298	0.00461812	0.0450018	0.0106476
A6LA96	0.463601	0.556739	0.936093	0.669137	0.669122	0.590592	0.577998	0.94259	0.722266	0.70192	0.095223	0.0213781	0.0550421	0.04819	0.0549583
A6LA97	0.828925	0.311671	0.89188	0.687828	0.978014	0.893286	0.335226	0.902323	0.733724	0.980344	0.0379407	-0.0252713	0.0197253	0.0442448	0.0191599
A6LAI2	0.906082	0.39699	0.993963	0.458862	0.755185	0.940693	0.419839	0.994423	0.52349	0.781664	0.058573	0.0111267	0.0531486	0.0587111	0.0453898
A6LAJ6	0.68018	0.338977	0.960007	0.315085	0.722103	0.787538	0.362391	0.964123	0.370711	0.751323	0.0516831	0.0242178	0.0608525	0.068061	0.0512036
A6LAM0	0.544027	0.463069	0.73786	0.298607	0.608069	0.67147	0.485287	0.758179	0.353183	0.645996	0.0635299	0.000512651	0.0211645	0.094335	0.0448855
A6LAM2	0.542785	0.138528	0.606929	0.950363	0.606468	0.670402	0.155099	0.632028	0.961792	0.644493	0.041678	-0.00938474	0.0357416	0.0349506	0.0257464
A6LAP3	0.822398	0.296996	0.43087	0.760512	0.608374	0.888801	0.32038	0.45899	0.800409	0.646238	0.0107891	-0.030994	-0.0273981	0.0365774	-0.00275638
A6LAR6	0.925357	0.390459	0.790492	0.436281	0.762079	0.952958	0.413494	0.807396	0.500431	0.787841	0.0620976	0.0176369	0.0665565	0.0639792	0.0525676
A6LB11	0.79233	0.212305	0.818961	0.861121	0.591155	0.869399	0.233229	0.833889	0.88763	0.630105	0.00732675	-0.0466809	-0.00664074	0.0297769	-0.0040545
A6LB29	0.820503	0.427569	0.736137	0.56664	0.825438	0.88803	0.45035	0.756449	0.631477	0.844717	0.0564181	0.0230784	0.0765499	0.0564821	0.0531321
A6LB35	0.892534	0.312856	0.965261	0.462286	0.786295	0.933189	0.33637	0.969049	0.527149	0.808682	0.0542442	0.013867	0.060334	0.0582393	0.0466711
A6LB54	0.890195	0.62621	0.735165	0.1759	0.424135	0.931622	0.645741	0.75557	0.233621	0.47	0.0570241	0.0118017	0.0527493	0.0789352	0.0501276
A6LB99	0.762413	0.363378	0.57467	0.310062	0.473227	0.849677	0.386712	0.600881	0.365376	0.518549	0.0786262	0.0246566	0.0891446	0.0724203	0.0662119
A6LBC3	0.94779	0.535648	0.623074	0.18155	0.48542	0.967646	0.557202	0.647488	0.240501	0.530334	0.0557807	0.0218701	0.0698239	0.0828242	0.0575747
A6LBD0	0.786261	0.139516	0.534213	0.646361	0.684013	0.865738	0.156143	0.561053	0.708027	0.715769	0.0231916	-0.0383956	-0.00913079	0.0470645	0.00568244
A6LBD8	0.92204	0.570816	0.691849	0.75223	0.673545	0.950594	0.591695	0.714072	0.792464	0.705911	0.0797429	0.0532339	0.0905781	0.0565188	0.0700184
A6LBG7	0.369371	0.163366	0.573421	0.922309	0.377405	0.485653	0.181653	0.599705	0.938826	0.423621	-0.0164768	-0.0292779	0.00122241	0.0318964	-0.00315898
A6LBQ5	0.62642	0.262447	0.775795	0.182354	0.717559	0.744913	0.285233	0.794263	0.241368	0.747032	0.0434	0.0106042	0.0524902	0.0745361	0.0452577
A6LBU3	0.637795	0.365978	0.912439	0.438167	0.893527	0.7536	0.389415	0.921003	0.502268	0.906139	0.0489522	0.0208072	0.0528322	0.0632831	0.0464687
A6LBU6	0.892997	0.141251	0.745503	0.874337	0.500247	0.933356	0.15802	0.765304	0.898273	0.544979	0.0290875	-0.0346321	0.00730136	0.0225431	0.00607496
A6LBX4	0.577221	0.18532	0.552811	0.62007	0.941452	0.702042	0.204985	0.579178	0.683691	0.948637	0.0523991	0.00506951	0.0515802	0.0569198	0.0414921
A6LBX7	0.996996	0.414736	0.631108	0.302503	0.652822	0.998324	0.437583	0.655277	0.357248	0.686803	0.0644528	0.0242765	0.0807022	0.0656631	0.0587736
A6LBY4	0.717588	0.209029	0.74161	0.84355	0.757718	0.816198	0.229811	0.76159	0.872778	0.784015	0.0404426	-0.0152166	0.0256193	0.0354882	0.0215834
A6LC18	0.359491	0.0631538	0.300901	0.840406	0.230881	0.474481	0.0738384	0.327007	0.87008	0.281515	-0.0117585	-0.0517878	-0.0191602	0.0246661	-0.0145101
A6LC32	0.588007	0.136223	0.510292	0.980421	0.500043	0.712389	0.15271	0.53782	0.985238	0.544878	0.00668645	-0.0378828	-0.00267085	0.0350304	0.000290806
A6LC43	0.802328	0.316363	0.740199	0.622165	0.973441	0.875976	0.33986	0.760341	0.685806	0.97674	0.0526874	0.00860928	0.0402571	0.0581318	0.0399214
A6LC86	0.738925	0.767251	0.594096	0.108719	0.26187	0.831515	0.781318	0.61976	0.168247	0.311168	0.0821791	0.0436463	0.0919537	0.104304	0.0805207
A6LCB6	0.626709	0.323357	0.729822	0.281414	0.716401	0.745062	0.346855	0.750516	0.338114	0.745985	0.0578123	0.0262369	0.0894519	0.0861049	0.0649015
A6LCP4	0.607926	0.309219	0.98735	0.464682	0.962811	0.729288	0.332736	0.98857	0.529726	0.967763	0.00715281	-0.0137275	0.0355961	0.0654825	0.023626
A6LCQ4	0.77705	0.192011	0.788545	0.505455	0.9765	0.859081	0.212073	0.805703	0.570651	0.979105	0.0553503	0.00221134	0.0502991	0.0659194	0.043445
A6LCS5	0.740163	0.248614	0.974603	0.54223	0.862767	0.832332	0.270851	0.977066	0.607058	0.878592	0.057289	0.0141852	0.0652382	0.0543445	0.0477642
A6LCY1	0.395028	0.553676	0.567588	0.26181	0.3451	0.515123	0.575063	0.593987	0.316222	0.391998	0.100111	0.0301674	0.0823477	0.0753341	0.07199
A6LCZ1	0.775118	0.236926	0.84439	0.45225	0.851906	0.85798	0.258828	0.858163	0.516433	0.868619	0.0570705	0.010564	0.0599969	0.0614602	0.0472729
A6LD04	0.480111	0.0934954	0.583652	0.994758	0.326182	0.608136	0.107015	0.609552	0.995885	0.373659	-0.0163002	-0.0559733	-0.0128631	0.022075	-0.0157654
A6LD25	0.900428	0.641865	0.317153	0.908761	0.545238	0.937113	0.661009	0.343614	0.927902	0.585957	0.0210649	0.010951	0.0688507	0.0249409	0.0314519
A6LD45	0.00120771	0.0409889	0.100404	0.787511	0.381503	0.00263581	0.0495138	0.11756	0.824406	0.427803	0.00294056	0.00236664	0.00215664	0.00087878	0.00208565
A6LD46	0.207252	0.454064	0.105586	0.95378	0.797876	0.292724	0.476363	0.123093	0.964697	0.819558	0.0182123	0.00885067	0.0842234	0.0182115	0.0323745
A6LD62	0.666077	0.265936	0.753896	0.870866	0.593925	0.776316	0.288789	0.773227	0.8957	0.63285	-0.00292464	-0.0313397	0.00670557	0.0331329	0.00139354
A6LD68	0.451921	0.159936	0.524969	0.577036	0.922631	0.578024	0.178053	0.55203	0.641811	0.93246	0.0434069	0.0118317	0.0468196	0.062121	0.0410448
A6LD69	0.36085	0.101325	0.564889	0.855444	0.283097	0.476179	0.115426	0.591291	0.88264	0.332289	-0.0309779	-0.0634897	-0.0086437	0.0100787	-0.0232582
A6LD84	0.437677	0.212274	0.728904	0.773167	0.670555	0.562814	0.233207	0.74969	0.81175	0.703267	0.0405559	0.0035677	0.0414407	0.0446617	0.0325565
A6LDA7	0.440063	0.184634	0.746385	0.750125	0.777252	0.565286	0.204262	0.766048	0.790676	0.800857	0.0454159	0.0137522	0.0592332	0.0509612	0.0423406
A6LDG8	0.891451	0.650459	0.577275	0.918025	0.761294	0.932388	0.669327	0.603378	0.935199	0.787237	0.0250401	0.0130895	0.0599352	0.0207246	0.0296973
A6LDI6	0.801	0.432045	0.937299	0.103874	0.414496	0.875064	0.454587	0.943706	0.167842	0.460494	0.068037	0.0349706	0.0715771	0.103298	0.0694706
A6LDI7	0.548385	0.226446	0.775983	0.541292	0.927959	0.675407	0.248006	0.794371	0.606077	0.937119	0.03286	0.00302039	0.0410229	0.0517315	0.0321587
A6LDN1	0.559886	0.405471	0.932383	0.188034	0.62573	0.68675	0.428249	0.939098	0.247873	0.661939	0.0568433	0.0387237	0.0717513	0.0896627	0.0642452
A6LDP0	0.978381	0.088498	0.693142	0.707285	0.745488	0.987422	0.101582	0.715293	0.751099	0.773061	0.0342045	-0.0396054	0.00980759	0.0411692	0.011394
A6LDP9	0.0525013	0.429157	0.185113	0.110923	0.0255414	0.0839523	0.451793	0.206188	0.168346	0.0448939	0.126126	0.091303	0.148323	0.10392	0.117418
A6LDQ1	0.73733	0.310159	0.870541	0.742041	0.7873	0.830484	0.333711	0.882388	0.783461	0.809588	0.0321065	-0.00538707	0.0314786	0.0462468	0.0261112
A6LDR9	0.302741	0.0960391	0.638408	0.838242	0.454072	0.411159	0.10974	0.662326	0.868163	0.499971	0.0397239	0.00173727	0.044382	0.0290802	0.0287309
A6LDS0	0.668766	0.170587	0.646583	0.984093	0.556715	0.778197	0.189334	0.670341	0.9877	0.596749	0.0134488	-0.0296493	0.00813629	0.0393641	0.00782496
A6LDS1	0.636188	0.312529	0.956433	0.703592	0.945054	0.7525	0.336075	0.960931	0.747667	0.951579	0.0357787	-0.00375486	0.0516464	0.045786	0.0323641
A6LDS8	0.994903	0.341702	0.863332	0.767614	0.829878	0.997097	0.365083	0.87572	0.806748	0.848727	0.0392607	-0.0165829	0.0219531	0.0300205	0.0186629
A6LDT3	0.791748	0.115443	0.650842	0.686296	0.679866	0.868931	0.130561	0.67447	0.732331	0.71176	0.0232467	-0.0410881	0.00132626	0.0455932	0.00726951
A6LDT9	0.892673	0.46662	0.845078	0.157472	0.492421	0.933266	0.488823	0.858773	0.213461	0.537232	0.0583268	0.0226805	0.0668145	0.0895473	0.0593423
A6LE09	0.65988	0.219364	0.783238	0.729398	0.838037	0.771117	0.240608	0.800997	0.771884	0.856355	0.0483099	-0.000538661	0.0418699	0.0460537	0.0339237
A6LE74	0.988439	0.686885	0.709489	0.125203	0.328382	0.993216	0.704535	0.73109	0.176284	0.375915	0.0709626	0.0462853	0.0814957	0.10722	0.0764909
A6LE80	0.0023782	0.00130328	0.0126233	0.206736	0.0137201	0.00501064	0.00374955	0.0221437	0.256878	0.0272921	0.0693619	0.0834738	0.104196	0.0551353	0.0780418
A6LE81	0.0246562	0.548265	0.135484	0.940068	0.292977	0.0426022	0.569656	0.154385	0.953657	0.341915	-0.00100392	0.0114091	-0.00235465	0.00658386	0.00365859
A6LE82	0.407374	0.146121	0.538852	0.847976	0.425343	0.528928	0.163214	0.565407	0.87661	0.471232	-0.00450011	-0.0268197	0.00241778	0.0196902	-0.00230295
A6LE84	0.776025	0.58425	0.779585	0.596868	0.952666	0.858579	0.604783	0.797555	0.661071	0.958552	0.00578497	0.00515953	0.0343693	0.0500288	0.0238356
A6LE85	0.440814	0.103195	0.36192	0.952779	0.363072	0.566066	0.11744	0.389618	0.963786	0.409674	-0.017839	-0.0529013	-0.0266502	0.0176242	-0.0199416
A6LE88	0.252343	0.0340784	0.143764	0.728822	0.137429	0.34986	0.0423369	0.163198	0.771316	0.193881	-0.0159152	-0.0548439	-0.0381382	0.0248292	-0.021017
A6LE91	0.364798	0.315824	0.9098	0.443669	0.987362	0.480577	0.339318	0.918501	0.507808	0.98888	0.0127355	0.0298822	0.0574759	0.0961937	0.0490718
A6LE92	0.938096	0.409778	0.912795	0.29808	0.554602	0.961617	0.432586	0.921278	0.352732	0.594777	0.049549	0.0235181	0.0639901	0.0671718	0.0510572
A6LEA1	0.726987	0.284865	0.954156	0.325391	0.775271	0.823677	0.308151	0.95899	0.382108	0.799279	0.0545772	0.0153421	0.0572222	0.0698261	0.0492419
A6LEF2	0.280336	0.388058	0.712175	0.560632	0.817362	0.384821	0.411198	0.733726	0.625642	0.837373	0.0188302	0.0262366	0.0486664	0.0569567	0.0376725
A6LEG4	0.330263	0.0992512	0.37989	0.718052	0.57906	0.440275	0.113224	0.407744	0.761369	0.61836	0.0296795	-0.0079178	0.0293274	0.0553301	0.0266048
A6LEG5	0.623132	0.12045	0.406017	0.889548	0.453893	0.741972	0.135931	0.433942	0.911539	0.499858	0.00873123	-0.0338021	-0.0212682	0.0230635	-0.0058189
A6LEG6	0.543867	0.485792	0.877055	0.997523	0.525973	0.671315	0.507895	0.888435	0.997934	0.570303	-0.0191082	-0.0105025	0.00815614	0.0331397	0.0029213
A6LEG7	0.355071	0.101116	0.28799	0.827622	0.314199	0.469281	0.115203	0.313668	0.858904	0.362417	-0.0161171	-0.0183285	-0.00501096	0.0267116	-0.00318624
A6LEG8	0.905138	0.135408	0.663326	0.8661	0.675431	0.940212	0.151859	0.686785	0.891743	0.707736	0.038738	-0.0416892	0.0102666	0.0260832	0.00834965
A6LEH2	0.378494	0.0711949	0.458068	0.691004	0.258454	0.496245	0.0826779	0.486178	0.736595	0.307727	-0.0160995	-0.0597687	-0.00374275	0.0106992	-0.0172279
A6LEH3	0.782247	0.343156	0.903496	0.30559	0.782707	0.863068	0.366596	0.912698	0.360455	0.805798	0.0663272	0.03086	0.0805456	0.0923495	0.0675206
A6LEH4	0.353007	0.081505	0.176406	0.872171	0.359588	0.466838	0.0939439	0.197304	0.896527	0.40626	-0.0064636	-0.0393391	-0.0235688	0.033482	-0.00897238
A6LEH5	0.564287	0.0783931	0.689442	0.827416	0.434393	0.69076	0.0905611	0.711928	0.858735	0.480196	0.00048506	-0.0575979	0.00754339	0.0409799	-0.00214739
A6LEH6	0.324187	0.0569629	0.291709	0.916185	0.296425	0.433477	0.0671208	0.317479	0.933716	0.345422	-0.00828264	-0.0439517	-0.00934322	0.0298334	-0.00793602
A6LEH7	0.515596	0.305317	0.701127	0.875532	0.498802	0.644108	0.328684	0.722957	0.899405	0.543586	0.0122804	0.0102727	0.0243533	0.0358368	0.0206858
A6LEH8	0.147047	0.0180402	0.0449731	0.208214	0.0351971	0.215202	0.0248091	0.0585467	0.258454	0.0591522	-0.0174736	-0.0612817	-0.0525634	-0.00832158	-0.0349101
A6LEH9	0.470822	0.279341	0.768298	0.838796	0.59716	0.59827	0.302444	0.787251	0.868644	0.635948	-0.00782352	-0.00894456	0.0144362	0.0393156	0.00924591
A6LEI0	0.831196	0.427578	0.776527	0.639403	0.969319	0.894451	0.45035	0.794679	0.701586	0.973207	0.0193013	-0.0160044	0.0441285	0.053538	0.0252409
A6LEI1	0.785188	0.382891	0.735752	0.427551	0.961083	0.8648	0.406122	0.756094	0.491142	0.966175	0.0134916	-0.0118941	0.046989	0.0607092	0.0273239
A6LEI3	0.834381	0.421019	0.784169	0.719741	0.917867	0.896299	0.443827	0.80178	0.76291	0.928366	0.0596867	0.0143155	0.0429347	0.0616569	0.0446485
A6LEI4	0.817729	0.620249	0.894971	0.540573	0.980889	0.886599	0.6399	0.905027	0.605411	0.982901	0.0132342	0.0049667	0.0266829	0.0515601	0.024111
A6LEI5	0.524797	0.204164	0.713067	0.544578	0.753982	0.6529	0.224716	0.734606	0.609371	0.78075	0.00717764	-0.0158032	0.0215265	0.0600923	0.0182483
A6LEI6	0.664468	0.519391	0.870791	0.827416	0.734802	0.77504	0.541363	0.882596	0.858735	0.763397	-0.0190224	-0.0126482	-0.000652928	0.0377814	0.00136447
A6LEI8	0.483329	0.0468085	0.205773	0.925269	0.237028	0.611658	0.0559663	0.227751	0.941198	0.287842	-0.00674406	-0.0688343	-0.0390268	0.0178541	-0.0241877
A6LEJ0	0.341597	0.151577	0.765257	0.684245	0.318688	0.453961	0.169085	0.784258	0.730543	0.367054	-0.024121	-0.0294523	0.0142554	0.0242076	-0.00377758
A6LEJ1	0.556741	0.153402	0.49339	0.901914	0.489578	0.683793	0.171034	0.521589	0.922218	0.534458	-0.00784663	-0.0449981	-0.0138721	0.0393564	-0.00684012
A6LEJ3	0.229218	0.212564	0.0203429	0.191711	0.0818504	0.321056	0.233473	0.0311452	0.250548	0.123239	-0.00127675	-0.000824592	-0.0193889	-0.0061395	-0.00690744
A6LEJ4	0.705688	0.138164	0.47542	0.414996	0.882403	0.807517	0.154736	0.50366	0.477707	0.896254	0.0225833	-0.0228732	0.000525346	0.0598848	0.01503
A6LEJ5	0.269797	0.0984715	0.647794	0.38249	0.705315	0.371634	0.11238	0.671499	0.443717	0.7355	-0.00904018	-0.0187668	0.0273564	0.0630233	0.0156432
A6LEJ8	0.724868	0.327345	0.972663	0.284154	0.649477	0.821895	0.350746	0.975675	0.340901	0.68362	0.043628	0.0123783	0.0587633	0.0740693	0.0472098
A6LEL4	0.438162	0.0656052	0.370406	0.840752	0.317626	0.563327	0.0765663	0.398136	0.870392	0.365982	-0.00105408	-0.050815	-0.0118515	0.022801	-0.0102299
A6LEL6	0.798921	0.161179	0.751767	0.804073	0.633558	0.873639	0.179324	0.771166	0.838942	0.669134	0.00895544	-0.0499026	-0.000430851	0.0375448	-0.000958305
A6LEL7	0.596575	0.280408	0.943633	0.318438	0.752295	0.719283	0.303566	0.949412	0.374474	0.779334	0.0624683	0.0210973	0.0706653	0.0840062	0.0595593
A6LEL8	0.613303	0.17099	0.766241	0.75185	0.630911	0.733441	0.189751	0.785184	0.792193	0.666735	0.00409283	-0.0390287	0.0100724	0.0373806	0.00312927
A6LEM6	0.975876	0.46233	0.66932	0.695264	0.880913	0.985457	0.484538	0.692731	0.740436	0.894926	0.0578837	0.0115571	0.0767084	0.0424828	0.047158
A6LEP5	0.654905	0.321802	0.854836	0.682543	0.92176	0.767092	0.345359	0.867827	0.729953	0.931628	0.0445636	-0.0269961	0.0076454	0.0449113	0.0175311
A6LEP7	0.980691	0.30776	0.979623	0.468342	0.892006	0.988889	0.331203	0.981552	0.53341	0.904737	0.0311181	-0.0152531	0.0320731	0.0598145	0.0269382
A6LEU2	0.573906	0.234977	0.981034	0.394134	0.944434	0.699119	0.256814	0.982803	0.455419	0.951102	0.0398701	0.00334344	0.0570294	0.0681534	0.0420991
A6LEU3	0.615333	0.267114	0.857678	0.543372	0.914133	0.735086	0.290014	0.870348	0.608197	0.924829	0.0338628	0.00442938	0.0658642	0.0597248	0.0409703
A6LEU6	0.447275	0.0954843	0.622608	0.825883	0.550028	0.573233	0.109144	0.647107	0.857842	0.590455	0.000433562	-0.0479287	0.00687997	0.03809	-0.000631279
A6LEU7	0.565234	0.287185	0.993811	0.378167	0.856716	0.691703	0.310522	0.994377	0.439162	0.873067	0.0383587	0.00741668	0.0535637	0.0615895	0.0402321
A6LEV0	0.461637	0.204467	0.784038	0.302564	0.950011	0.588479	0.225013	0.80173	0.357298	0.956275	0.0383195	0.00562275	0.0537605	0.0765797	0.0435706
A6LEZ7	0.602848	0.270552	0.99445	0.685555	0.999979	0.724797	0.293485	0.994859	0.73174	1	0.05319	0.020493	0.0696162	0.0518982	0.0487994
A6LEZ8	0.068685	0.335293	0.600789	0.512002	0.646746	0.107595	0.358669	0.626205	0.577004	0.681149	0.0029851	-0.000107381	-0.00249855	-0.00407739	-0.000924555
A6LF20	0.820694	0.41216	0.960413	0.348016	0.726167	0.88809	0.435007	0.964481	0.406821	0.75527	0.0497724	0.0174134	0.0510548	0.0755259	0.0484416
A6LF25	0.305139	0.667859	0.912475	0.0695102	0.775525	0.413754	0.686142	0.921003	0.126064	0.7995	-0.00820385	0.0224319	0.0486472	0.0938402	0.0391789
A6LF29	0.773102	0.908858	0.392541	0.139973	0.318977	0.856905	0.91474	0.420441	0.193704	0.367321	0.0423829	0.055653	0.0991605	0.0962015	0.0733495
A6LF39	0.660032	0.397425	0.912093	0.181488	0.582551	0.771248	0.420253	0.920713	0.240484	0.621753	0.0526025	0.0200288	0.0764481	0.089648	0.0596819
A6LF43	0.74886	0.169066	0.596711	0.736655	0.377319	0.838876	0.187723	0.622154	0.77863	0.423549	0.00756348	-0.0417855	-0.00324113	0.00432747	-0.00828392
A6LF90	0.266319	0.105973	0.453482	0.421493	0.722213	0.367387	0.120418	0.481679	0.484682	0.751396	0.025759	-0.0139441	0.0311497	0.0661396	0.0272761
A6LFA6	0.779555	0.289761	0.652343	0.570869	0.954188	0.861071	0.313047	0.675988	0.635789	0.960034	0.0483191	0.002064	0.0345288	0.0545646	0.0348691
A6LFB1	0.659514	0.763639	0.671657	0.139683	0.472896	0.770965	0.777803	0.694928	0.193704	0.518215	0.0339394	0.0317586	0.0679957	0.0816688	0.0538406
A6LFB5	0.704832	0.288031	0.839429	0.501539	0.976437	0.806855	0.311332	0.853345	0.566955	0.979092	0.0473724	0.0115998	0.0518195	0.0683305	0.0447805
A6LFB9	0.820208	0.907266	0.370565	0.478905	0.518439	0.887981	0.913326	0.39822	0.544216	0.562945	0.0177842	0.0157872	0.0628432	0.00189396	0.0245771
A6LFD0	0.53111	0.363527	0.892226	0.246867	0.765499	0.658834	0.386845	0.902627	0.300658	0.790807	0.0556219	0.0241729	0.0746465	0.0837754	0.0595542
A6LFE8	0.542943	0.160431	0.140067	0.897967	0.291923	0.670555	0.178573	0.159244	0.918907	0.340949	0.00764521	-0.0399102	-0.0680091	0.016623	-0.0209128
A6LFF0	0.783657	0.226859	0.687111	0.839927	0.633723	0.863844	0.248403	0.709747	0.869723	0.669272	0.0195357	-0.0294022	0.00275899	0.0376772	0.00764244
A6LFI7	0.697774	0.15106	0.855891	0.678701	0.70474	0.801263	0.168528	0.868807	0.726339	0.735057	0.0255985	-0.0308806	0.0239684	0.0464963	0.0162956
A6LFK9	0.151971	0.0882803	0.0004269	0.0290926	0.186899	0.221843	0.101356	0.00197453	0.0591342	0.245142	-0.00225247	-0.00579588	-0.0225142	-0.00873094	-0.00982338
A6LFL9	0.943452	0.657456	0.90953	0.347562	0.506181	0.96478	0.675918	0.918316	0.406412	0.551044	0.0947313	0.0578087	0.0779136	0.0810844	0.0778845
A6LFP0	0.0432073	0.879063	0.146429	0.243265	0.0856488	0.0718842	0.886772	0.16601	0.296512	0.127767	-0.00600728	0.00946095	-0.0113279	-0.00770723	-0.00389537
A6LFQ8	0.606857	0.195171	0.970874	0.238936	0.806731	0.728184	0.215417	0.974131	0.291657	0.827784	0.0381011	-0.0118101	0.0567945	0.0856969	0.0421956
A6LFT2	0.672152	0.312745	0.861918	0.383473	0.801258	0.781252	0.336289	0.874377	0.444765	0.822773	0.0404465	0.00520059	0.0609042	0.0633772	0.0424821
A6LFT6	0.45521	0.704611	0.671634	0.267559	0.655963	0.58161	0.721081	0.694928	0.322704	0.689815	0.0258544	0.0321657	0.0725808	0.0737386	0.0510849
A6LFV1	0.630877	0.244938	0.899485	0.69566	0.932272	0.748231	0.267027	0.909024	0.740696	0.94089	0.0468487	0.00383361	0.0540147	0.055299	0.039999
A6LG11	0.348389	0.0830744	0.193135	0.704273	0.200417	0.46148	0.0956507	0.214557	0.748228	0.258501	-0.0325097	-0.0641199	-0.0547022	0.00914575	-0.0355465
A6LG55	0.319295	0.243171	0.943319	0.435523	0.901602	0.42796	0.265203	0.949178	0.499679	0.913569	0.0412084	0.0187794	0.0768606	0.0714457	0.0520735
A6LG59	0.851448	0.798965	0.562582	0.313023	0.761619	0.907244	0.811106	0.588938	0.368508	0.78749	0.0153908	0.0184134	0.0507677	0.0715742	0.0390365
A6LG60	0.336884	0.115631	0.660898	0.615953	0.636986	0.448276	0.130758	0.684416	0.679815	0.672246	0.0239692	-0.0161683	0.045793	0.0485876	0.0255454
A6LG62	0.423332	0.236826	0.905802	0.185102	0.799092	0.54667	0.258733	0.914695	0.244355	0.820764	0.0410912	0.0123005	0.0602481	0.103243	0.0542208
A6LG92	0.254538	0.396536	0.955931	0.295152	0.438427	0.352578	0.419382	0.960576	0.349927	0.484206	0.00158513	0.000835933	-0.00733117	-0.00853493	-0.00336126
A6LG93	0.688687	0.273087	0.621803	0.605511	0.639919	0.794283	0.296069	0.64641	0.669842	0.674846	-0.00712982	-0.0377377	-0.0190026	0.0419268	-0.00548584
A6LGA2	0.183104	0.024699	1.49e-05	0.0205801	0.0124114	0.263181	0.0319462	0.000356328	0.0448768	0.0252386	-0.00302027	-0.00461575	-0.0261918	-0.00802222	-0.0104625
A6LGA4	0.817437	0.944632	0.514255	0.0849114	0.215416	0.886331	0.948633	0.541643	0.147497	0.269661	0.0790174	0.0576664	0.0905718	0.116457	0.0859281
A6LGE9	0.225015	0.21245	0.579736	0.579383	0.336961	0.315599	0.233362	0.605755	0.643943	0.384205	-0.0524164	-0.0452383	-0.0108465	0.0634422	-0.0112648
[truncated: 17,543 more rows]

## Sheet: Supplementary table 4
Supplementary table 4 Results of univariate association testing for metabolic pathways profiles
Metabolic pathways	p.val.NAFL	p.val.NASH	p.val.Fibrosis	p.val.Cirrhosis	p.val.all	p.adj.NAFL	p.adj.NASH	p.adj.Fibrosis	p.adj.Cirrhosis	p.adj.all	fc.NAFL	fc.NASH	fc.Fibrosis	fc.Cirrhosis	fc.all
1CMET2-PWY: N10-formyl-tetrahydrofolate biosynthesis	0.961153	0.158572	0.286856	0.804679	0.623345	0.99309	0.279493	0.396868	0.890736	0.75191	-0.0132667	-0.0330609	0.0197909	-0.00749007	-0.0085067
3-HYDROXYPHENYLACETATE-DEGRADATION-PWY: 4-hydroxyphenylacetate degradation	0.340499	0.631841	0.499846	0.306417	0.302738	0.641135	0.724157	0.614461	0.488747	0.44264	-0.0467884	-0.0640339	-0.0823781	-0.132249	-0.0813623
AEROBACTINSYN-PWY: aerobactin biosynthesis	0.579619	0.0732937	0.298864	0.11053	0.0718361	0.837632	0.166442	0.409083	0.241663	0.154909	0.0434579	-0.114753	-0.10897	-0.148978	-0.0823109
ALL-CHORISMATE-PWY: superpathway of chorismate metabolism	0.00514375	0.108901	0.0138502	0.0132299	0.358446	0.0536619	0.213379	0.0739551	0.0408538	0.503127	0.282623	-0.0231257	-0.150584	-0.198109	-0.022299
ALLANTOINDEG-PWY: superpathway of allantoin degradation in yeast	0.00718549	0.000123447	0.00829372	0.00517893	0.000107671	0.0720081	0.00397089	0.0542606	0.0234983	0.00375919	-0.233069	-0.147666	-0.116045	-0.0920334	-0.147203
ANAEROFRUCAT-PWY: homolactic fermentation	0.869502	0.353807	0.939712	0.84489	0.85072	0.965556	0.491257	0.957068	0.909089	0.907122	-0.0206284	-0.0482647	-0.0107475	-0.00650543	-0.0215365
ANAGLYCOLYSIS-PWY: glycolysis III (from glucose)	0.412191	0.768865	0.851236	0.633025	0.992104	0.707136	0.81984	0.890453	0.803775	0.997271	-0.0286572	-0.00151119	0.00454892	0.00516679	-0.00511317
ARG+POLYAMINE-SYN: superpathway of arginine and polyamine biosynthesis	0.784069	0.5066	0.950377	0.365914	0.917905	0.934106	0.620786	0.957821	0.558272	0.947357	0.0356535	0.0704015	0.0372482	-0.0142324	0.0322677
ARGDEG-PWY: superpathway of L-arginine, putrescine, and 4-aminobutanoate degradation	0.209176	0.0107829	0.0151476	0.00494574	0.00625029	0.483238	0.0511552	0.074151	0.0227269	0.0389131	-0.214325	-0.301217	-0.319447	-0.314623	-0.287403
ARGININE-SYN4-PWY: L-ornithine de novo biosynthesis	0.93525	0.404193	0.281204	0.913317	0.694679	0.991776	0.548964	0.391969	0.948525	0.808572	-0.0880889	-0.113147	0.0152749	-0.0081777	-0.0485347
ARGORNPROST-PWY: arginine, ornithine and proline interconversion	0.787419	0.0735532	0.614561	0.791919	0.972148	0.935212	0.166442	0.710241	0.88641	0.98154	-0.133224	0.0896205	-0.133179	-0.0525116	-0.0573236
ARGSYN-PWY: L-arginine biosynthesis I (via L-ornithine)	0.215136	0.717339	0.627966	0.00434712	0.0587971	0.485629	0.793389	0.721413	0.0227269	0.139237	-0.000671664	0.0380837	0.0212835	-0.101179	-0.0106209
ARGSYNBSUB-PWY: L-arginine biosynthesis II (acetyl cycle)	0.482163	0.336241	0.468744	0.00126272	0.0414344	0.767455	0.477165	0.581785	0.0152315	0.108065	0.0148359	0.0161773	0.00284396	-0.168372	-0.0336286
ARO-PWY: chorismate biosynthesis I	0.0221079	0.078226	0.00419181	0.568086	0.0570483	0.137639	0.171564	0.0437307	0.756633	0.136774	-0.0556447	-0.0212807	-0.0440979	-0.00684647	-0.0319675
ASPASN-PWY: superpathway of L-aspartate and L-asparagine biosynthesis	0.401159	0.006165	0.113009	0.207079	0.0990167	0.701919	0.0403338	0.201865	0.386147	0.187355	-0.0311917	-0.0565236	-0.0231861	-0.0229504	-0.033463
AST-PWY: L-arginine degradation II (AST pathway)	0.712254	0.00418304	0.0179743	0.00152453	0.00806175	0.895537	0.0336386	0.0742701	0.0159046	0.0432199	-0.00983973	-0.372581	-0.378714	-0.36235	-0.280871
BIOTIN-BIOSYNTHESIS-PWY: biotin biosynthesis I	0.776946	0.185197	0.0728598	0.00660622	0.0549739	0.929672	0.314916	0.14572	0.026304	0.134303	-0.0476034	-0.162605	-0.376962	-0.214828	-0.2005
BRANCHED-CHAIN-AA-SYN-PWY: superpathway of branched amino acid biosynthesis	0.0503739	0.15827	0.0385869	0.717171	0.151263	0.234269	0.279493	0.0986393	0.846569	0.261272	-0.0475021	-0.0104529	-0.0438563	0.0011331	-0.0251695
CALVIN-PWY: Calvin-Benson-Bassham cycle	0.301389	0.853015	0.790252	0.730922	0.816434	0.617583	0.887504	0.856847	0.854957	0.887715	-0.0199635	0.00576167	0.00266741	0.00841392	-0.00078013
CATECHOL-ORTHO-CLEAVAGE-PWY: catechol degradation to &beta;-ketoadipate	0.0711001	0.561999	0.421106	0.723096	0.665469	0.285827	0.671614	0.536458	0.85096	0.784115	-0.00252796	-0.007943	-0.009603	-0.0158132	-0.00897179
CENTFERM-PWY: pyruvate fermentation to butanoate	0.0687692	0.293929	0.0550711	0.754974	0.0715615	0.282393	0.438057	0.125784	0.868085	0.154909	-0.402948	-0.116861	-0.419805	0.0561565	-0.220865
CITRULBIO-PWY: L-citrulline biosynthesis	0.804321	0.065739	0.184407	0.995542	0.319324	0.943672	0.152863	0.287021	0.995542	0.461644	-0.0846433	-0.167094	-0.102776	0.0151123	-0.0848502
COA-PWY-1: coenzyme A biosynthesis II (mammalian)	0.182889	0.0413892	0.0309949	0.260651	0.0508917	0.463581	0.110946	0.0920309	0.441277	0.127934	-0.0442434	-0.0215001	-0.0199279	-0.0106678	-0.0240848
COA-PWY: coenzyme A biosynthesis I	0.76568	0.234577	0.486281	0.757038	0.762892	0.92838	0.372621	0.601617	0.868085	0.853555	-0.0363252	0.0108316	0.00730476	-0.000768833	-0.00473942
COBALSYN-PWY: adenosylcobalamin salvage from cobinamide I	0.12512	0.406745	0.230027	0.45883	0.200072	0.383303	0.548964	0.337859	0.653537	0.321905	-0.0826739	-0.0177806	-0.0628596	-0.0166592	-0.0449933
COLANSYN-PWY: colanic acid building blocks biosynthesis	0.767388	0.967932	0.933432	0.24781	0.585541	0.92838	0.980635	0.953188	0.428945	0.729093	-0.0154561	-0.0227301	-0.0296677	0.0396175	-0.00705911
COMPLETE-ARO-PWY: superpathway of aromatic amino acid biosynthesis	0.057641	0.136045	0.00828886	0.817624	0.129312	0.261758	0.25126	0.0542606	0.899738	0.230357	-0.0463718	-0.0206606	-0.0398359	-0.00433929	-0.0278019
CRNFORCAT-PWY: creatinine degradation I	0.000155888	0.149855	0.0209035	0.0163092	0.00134581	0.00300865	0.266562	0.0806875	0.0469801	0.0148424	-0.476357	-0.10715	-0.276192	-0.2282	-0.271975
DAPLYSINESYN-PWY: L-lysine biosynthesis I	0.287925	0.000529277	0.00100493	0.00106223	0.0020718	0.606087	0.0104084	0.0193952	0.0146436	0.0195052	-0.0342525	-0.15705	-0.237112	-0.152187	-0.14515
DENOVOPURINE2-PWY: superpathway of purine nucleotides de novo biosynthesis II	0.0482049	0.0523436	0.119053	0.351889	0.424771	0.229717	0.128269	0.207938	0.539004	0.571295	-0.0354993	-0.00742313	-0.005908	0.0250484	-0.0059455
DTDPRHAMSYN-PWY: dTDP-L-rhamnose biosynthesis I	0.664369	0.350762	0.201325	0.693324	0.693484	0.890133	0.489657	0.302379	0.843075	0.808572	-0.0411968	-0.0205278	-0.0301078	0.00409692	-0.0219339
ECASYN-PWY: enterobacterial common antigen biosynthesis	0.72322	0.00727219	0.0182594	0.000537117	0.00766932	0.903504	0.044704	0.0742701	0.0146436	0.0416952	-0.00933616	-0.366066	-0.386898	-0.42401	-0.296577
ENTBACSYN-PWY: enterobactin biosynthesis	0.694119	0.0314906	0.0277636	0.00197141	0.0132534	0.890133	0.0956889	0.0886125	0.0166902	0.0550086	-0.0918689	-0.449009	-0.543462	-0.486019	-0.39259
FAO-PWY: fatty acid &beta;-oxidation I	0.0149224	0.0162306	0.0060234	0.116078	0.00666822	0.116041	0.0652604	0.0488327	0.251721	0.0396764	-0.318709	-0.281606	-0.505699	-0.147772	-0.313446
FASYN-ELONG-PWY: fatty acid elongation -- saturated	0.568104	0.221967	0.0894676	0.00699309	0.0757638	0.835812	0.361517	0.171813	0.027266	0.16146	-0.0137283	-0.169554	-0.392303	-0.234164	-0.202437
FASYN-INITIAL-PWY: superpathway of fatty acid biosynthesis initiation (E. coli)	0.569427	0.254311	0.114966	0.00888835	0.0891603	0.835812	0.395823	0.203447	0.0306331	0.174924	0.00223837	-0.173318	-0.395513	-0.245508	-0.203025
FERMENTATION-PWY: mixed acid fermentation	0.750612	0.417481	0.0890593	0.530449	0.343601	0.922727	0.559541	0.171813	0.722127	0.493048	0.0674984	-0.089838	-0.36911	-0.182492	-0.143485
FOLSYN-PWY: superpathway of tetrahydrofolate biosynthesis and salvage	0.0697176	0.122176	0.00550558	0.0269212	0.016575	0.283274	0.233464	0.0472256	0.0702133	0.0652852	-0.118643	-0.109466	-0.257094	-0.141334	-0.156634
FUC-RHAMCAT-PWY: superpathway of fucose and rhamnose degradation	0.678073	0.0996809	0.126895	0.0566961	0.13923	0.890133	0.2004	0.217547	0.141192	0.244286	0.0259724	-0.314201	-0.313577	-0.274626	-0.219108
FUCCAT-PWY: fucose degradation	0.694113	0.575009	0.128116	0.0295708	0.244777	0.890133	0.678757	0.217547	0.0760954	0.37643	-0.0200147	-0.0287052	-0.179754	-0.179682	-0.102039
GALACT-GLUCUROCAT-PWY: superpathway of hexuronide and hexuronate degradation	0.0545743	0.0129403	0.0167841	0.196726	0.0176081	0.250782	0.0594639	0.0742701	0.374366	0.0679673	-0.112901	-0.11763	-0.149777	-0.0493729	-0.10742
GALACTARDEG-PWY: D-galactarate degradation I	0.90878	0.0413084	0.0223413	0.00583149	0.0374032	0.977128	0.110946	0.0829207	0.0250106	0.101635	0.0134713	-0.336358	-0.44931	-0.363706	-0.283976
GALACTUROCAT-PWY: D-galacturonate degradation I	0.0204913	0.0176077	0.0243775	0.253198	0.018399	0.132287	0.0685856	0.0847721	0.430548	0.0703168	-0.133843	-0.120922	-0.154208	-0.045627	-0.11365
GLCMANNANAUT-PWY: superpathway of N-acetylglucosamine, N-acetylmannosamine and N-acetylneuraminate degradation	0.0890278	0.0807644	0.0516918	0.246082	0.0906568	0.321601	0.173195	0.122221	0.427872	0.175847	-0.0676684	-0.0546104	-0.0588555	-0.0378591	-0.0547483
GLUCARDEG-PWY: D-glucarate degradation I	0.813626	0.0495879	0.0344258	0.0140269	0.0689896	0.948729	0.125104	0.0948998	0.0426329	0.154662	0.0426584	-0.322055	-0.411538	-0.345297	-0.259058
GLUCARGALACTSUPER-PWY: superpathway of D-glucarate and D-galactarate degradation	0.90878	0.0413084	0.0223413	0.00583149	0.0374032	0.977128	0.110946	0.0829207	0.0250106	0.101635	0.0134713	-0.336358	-0.44931	-0.363706	-0.283976
GLUCONEO-PWY: gluconeogenesis I	0.940953	0.129602	0.0349549	0.0777506	0.0814535	0.99309	0.245227	0.0948998	0.184121	0.163756	-0.0437346	-0.154321	-0.231994	-0.107167	-0.134304
GLUCOSE1PMETAB-PWY: glucose and glucose-1-phosphate degradation	0.996793	0.0373291	0.109665	0.00207386	0.0223044	0.996793	0.103662	0.196886	0.0166902	0.0797175	-0.0562257	-0.40488	-0.40299	-0.431706	-0.32395
GLUCUROCAT-PWY: superpathway of &beta;-D-glucuronide and D-glucuronate degradation	0.116547	0.0494089	0.0288603	0.410002	0.0510411	0.371133	0.125104	0.0890833	0.599473	0.127934	-0.109192	-0.105685	-0.149581	-0.0376987	-0.100539
GLUDEG-I-PWY: GABA shunt	0.0874897	0.0178938	0.00299664	0.000181142	0.000328218	0.321601	0.0685856	0.0385568	0.00824239	0.00537546	-0.260127	-0.414267	-0.72573	-0.52275	-0.480718
GLUTORN-PWY: L-ornithine biosynthesis	0.802494	0.466295	0.598645	0.00207546	0.0887507	0.943672	0.590131	0.696015	0.0166902	0.174924	0.0373159	0.0221735	0.0155116	-0.177834	-0.0257084
GLYCOCAT-PWY: glycogen degradation I (bacterial)	0.822646	0.0438576	0.371304	0.712832	0.666294	0.95273	0.115163	0.482571	0.846569	0.784115	0.0301755	-0.209273	-0.0609702	0.0238884	-0.0540449
GLYCOGENSYNTH-PWY: glycogen biosynthesis I (from ADP-D-Glucose)	0.0111113	0.729323	0.0680324	0.589872	0.154509	0.102935	0.797503	0.138945	0.767451	0.265068	-0.0579556	0.0336544	-0.0445374	0.00592054	-0.0157295
GLYCOL-GLYOXDEG-PWY: superpathway of glycol metabolism and degradation	0.967705	0.017946	0.0679089	0.00343969	0.0315289	0.99309	0.0685856	0.138945	0.0195253	0.0941365	0.0814869	-0.285452	-0.274401	-0.312155	-0.19763
GLYCOLYSIS-E-D: superpathway of glycolysis and Entner-Doudoroff	0.791383	0.00467102	0.00068839	0.00491781	0.013156	0.937037	0.0360603	0.0150714	0.0227269	0.0550086	0.0225448	-0.190627	-0.210748	-0.128393	-0.126806
GLYCOLYSIS-TCA-GLYOX-BYPASS: superpathway of glycolysis, pyruvate dehydrogenase, TCA, and glyoxylate bypass	0.77482	0.0578288	0.0335659	0.0028971	0.0320789	0.929672	0.138645	0.0946853	0.0180908	0.0941365	0.01498	-0.452137	-0.61917	-0.491626	-0.386988
GLYCOLYSIS: glycolysis I (from glucose 6-phosphate)	0.210321	0.173145	0.762701	0.764634	0.835735	0.483238	0.302417	0.834002	0.868085	0.89859	0.020871	-0.106672	-0.0381841	-0.0302848	-0.0385676
GLYOXYLATE-BYPASS: glyoxylate cycle	0.978718	0.0330842	0.020367	0.00231971	0.0229161	0.996793	0.0956889	0.0794108	0.0174695	0.0811526	-0.00544325	-0.440439	-0.585831	-0.445058	-0.369193
GOLPDLCAT-PWY: superpathway of glycerol degradation to 1,3-propanediol	0.553895	0.0769556	0.222403	0.33746	0.409962	0.83192	0.170295	0.328918	0.525241	0.559171	0.143421	0.0445881	0.106755	-0.00798951	0.0716937
HCAMHPDEG-PWY: 3-phenylpropanoate and 3-(3-hydroxyphenyl)propanoate degradation to 2-oxopent-4-enoate	0.904576	0.0893573	0.179497	0.0252306	0.104257	0.977128	0.186443	0.283959	0.0662517	0.195356	0.0461386	-0.26583	-0.280361	-0.336594	-0.209162
HEME-BIOSYNTHESIS-II: heme biosynthesis I (aerobic)	0.507434	0.757974	0.850761	0.0945454	0.516747	0.792021	0.810465	0.890453	0.21853	0.660478	0.0219603	-0.172341	-0.0590299	-0.232931	-0.110585
HEMESYN2-PWY: heme biosynthesis II (anaerobic)	0.239565	0.8158	0.72223	0.242407	0.699797	0.528412	0.858035	0.803403	0.423389	0.808572	0.111579	0.00342012	0.0352262	-0.125951	0.00606859
HEXITOLDEGSUPER-PWY: superpathway of hexitol degradation (bacteria)	0.329656	0.203428	0.0543615	0.664626	0.972625	0.638683	0.334142	0.124902	0.824906	0.98154	0.0791789	-0.0571543	-0.0809822	-0.0340201	-0.0232444
HISDEG-PWY: L-histidine degradation I	0.039642	0.0232147	0.0661064	0.437019	0.178554	0.209614	0.0786042	0.13868	0.628069	0.300968	-0.0599584	-0.0883226	-0.0588515	0.111799	-0.0238333
HISTSYN-PWY: L-histidine biosynthesis	0.0153193	0.00508915	0.00696658	0.0783803	0.00331635	0.116041	0.0370644	0.0507377	0.184481	0.0290935	-0.0542055	-0.0472902	-0.0779607	-0.0474104	-0.0567167
HOMOSER-METSYN-PWY: L-methionine biosynthesis I	0.298452	0.732121	0.283407	0.837504	0.701049	0.617583	0.798301	0.393507	0.905537	0.808572	-0.0548622	0.0167296	-0.0476894	-0.00486209	-0.022671
HSERMETANA-PWY: L-methionine biosynthesis III	0.146677	0.621478	0.531576	0.874716	0.589248	0.416304	0.716091	0.639216	0.927583	0.729773	-0.116766	0.00525674	-0.0388323	0.000470965	-0.0374676
ILEUSYN-PWY: L-isoleucine biosynthesis I (from threonine)	0.0609363	0.0077595	0.0330332	0.168029	0.023593	0.264286	0.044704	0.0946853	0.330914	0.0820443	-0.0486118	-0.0304465	-0.0288184	-0.0170899	-0.0312416
KDO-NAGLIPASYN-PWY: superpathway of (Kdo)2-lipid A biosynthesis	0.703257	0.00972427	0.0189249	0.000536102	0.00550133	0.891775	0.0493932	0.0751677	0.0146436	0.0365234	-0.0560381	-0.399884	-0.443896	-0.410095	-0.327478
KETOGLUCONMET-PWY: ketogluconate metabolism	0.409887	0.0355011	0.0379804	0.024493	0.0203474	0.707136	0.100256	0.0977362	0.0656548	0.0769584	-0.14487	-0.323347	-0.378652	-0.308162	-0.288758
LACTOSECAT-PWY: lactose and galactose degradation I	0.472476	0.944505	0.650127	0.57757	0.886517	0.76283	0.964495	0.740262	0.758307	0.927359	0.00731362	0.131491	0.0684491	0.140947	0.0870504
LPSSYN-PWY: superpathway of lipopolysaccharide biosynthesis	0.153432	0.00350094	0.0351572	0.000171611	0.000443361	0.423033	0.0293887	0.0948998	0.00824239	0.00611205	-0.258883	-0.414657	-0.387173	-0.39427	-0.363746
MET-SAM-PWY: superpathway of S-adenosyl-L-methionine biosynthesis	0.285988	0.856678	0.138598	0.969297	0.717056	0.606087	0.888919	0.231597	0.982018	0.812682	-0.0470707	0.0143315	-0.0534596	-0.000221702	-0.0216051
METHANOGENESIS-PWY: methanogenesis from H2 and CO2	0.00024566	0.00247023	0.000516548	0.291848	4.8243e-05	0.0036471	0.0272431	0.0132925	0.471354	0.00310363	-0.282738	-0.3619	-0.426045	-0.176315	-0.311749
METHGLYUT-PWY: superpathway of methylglyoxal degradation	0.745204	0.0158998	0.0363997	0.000742703	0.0112903	0.921361	0.0646034	0.0955871	0.0146436	0.0504185	-0.0480919	-0.357336	-0.376782	-0.409337	-0.297887
METSYN-PWY: L-homoserine and L-methionine biosynthesis	0.172098	0.775766	0.129063	0.679734	0.406087	0.450135	0.824328	0.217547	0.839723	0.557827	-0.0588649	0.00424202	-0.0502445	-0.00867522	-0.0283856
NAD-BIOSYNTHESIS-II: NAD salvage pathway II	0.949363	0.101427	0.0286595	0.00174781	0.0345799	0.99309	0.202854	0.0890833	0.0166902	0.0974294	-0.0413724	-0.248521	-0.429757	-0.358783	-0.269608
NAGLIPASYN-PWY: lipid IVA biosynthesis	0.379504	0.375677	0.793308	0.146216	0.799711	0.684526	0.519754	0.857751	0.298621	0.872001	0.173536	-0.0102011	0.0702807	-0.212168	0.00536184
NONMEVIPP-PWY: methylerythritol phosphate pathway I	0.174484	0.113102	0.00442702	0.888076	0.200425	0.450135	0.219383	0.0438162	0.936605	0.321905	-0.0470231	-0.0201018	-0.0353509	-0.00378704	-0.0265657
NONOXIPENT-PWY: pentose phosphate pathway (non-oxidative branch)	0.214018	0.499248	0.308506	0.491738	0.43479	0.485629	0.61766	0.420789	0.686563	0.581922	-0.0377827	-0.00171412	-0.018653	-0.0110351	-0.0172962
OANTIGEN-PWY: O-antigen building blocks biosynthesis (E. coli)	0.0490167	0.0576615	0.220204	0.0196478	0.0124598	0.230737	0.138645	0.326918	0.054957	0.0534387	-0.026636	-0.00892705	-0.00973518	-0.102866	-0.0370411
ORNARGDEG-PWY: superpathway of L-arginine and L-ornithine degradation	0.209176	0.0107829	0.0151476	0.00494574	0.00625029	0.483238	0.0511552	0.074151	0.0227269	0.0389131	-0.214325	-0.301217	-0.319447	-0.314623	-0.287403
ORNDEG-PWY: superpathway of ornithine degradation	0.44694	0.0510164	0.0182789	0.00978774	0.024398	0.746835	0.126233	0.0742701	0.0322912	0.0828948	-0.180058	-0.268464	-0.353791	-0.316775	-0.279772
P105-PWY: TCA cycle IV (2-oxoglutarate decarboxylase)	0.816006	0.0430979	0.0265284	0.00799546	0.0290555	0.948729	0.114407	0.0886125	0.0291155	0.0908551	-0.0349203	-0.403231	-0.544732	-0.407024	-0.347477
P108-PWY: pyruvate fermentation to propanoate I	0.338614	0.720672	0.381334	0.0530959	0.46667	0.640711	0.793892	0.493942	0.133084	0.610626	0.0131551	-0.0643404	-0.335427	-0.346998	-0.183403
P122-PWY: heterolactic fermentation	0.0285013	0.00736465	0.00280006	0.00827054	0.000830996	0.169254	0.044704	0.0385568	0.0292883	0.0100239	-0.411175	-0.424642	-0.666393	-0.423054	-0.481316
P124-PWY: Bifidobacterium shunt	0.0597668	0.640121	0.139803	0.279618	0.142235	0.264286	0.72887	0.232603	0.46323	0.248428	-0.220601	-0.0218644	-0.261078	-0.0714382	-0.143745
P125-PWY: superpathway of (R,R)-butanediol biosynthesis	0.0633733	0.00324372	0.437493	0.391898	0.010745	0.271801	0.0293887	0.550073	0.585662	0.0504185	-0.0189124	-0.0681083	-0.0159803	-0.0321511	-0.033788
P161-PWY: acetylene degradation	0.824635	0.043273	0.0790684	0.00523538	0.0238773	0.95273	0.114407	0.156288	0.0234983	0.0822912	-0.054984	-0.130886	-0.204645	-0.148135	-0.134662
P162-PWY: L-glutamate degradation V (via hydroxyglutarate)	0.550137	0.877321	0.817992	0.70221	0.937038	0.829503	0.907898	0.87464	0.846569	0.956954	-0.0956349	0.016599	0.0178343	0.0352109	-0.00649767
P163-PWY: L-lysine fermentation to acetate and butanoate	0.0196927	0.00344079	2.11803e-06	0.000747357	0.122446	0.132287	0.0293887	0.000817559	0.0146436	0.220861	-0.0188305	0.0586366	0.135486	0.0666153	0.0604769
[truncated: 293 more rows]
